# Supplementary material for: A global transcriptional analysis of Plasmodium falciparum malaria reveals a novel family of telomere-associated lncRNAs
Source: Genome Biol. 2011 Jun 20;12(6):R56. doi: 10.1186/gb-2011-12-6-r56 (PMC3218844; doi:10.1186/gb-2011-12-6-r56)
Supplement: Additional file 2 — All TARs. Chromosome, coordinates, and expression profile for all 1,360 TARs identified along the P. falciparum genome. [file gb-2011-12-6-r56-S2.XLS]

## Sheet: additional_file_2_out.txt
chromosome	start	stop	T18 expression (log2)	T24 expression (log2)	T30 expression (log2)	T36 expression (log2)	coverage (# of probes)	fold change
Pf3D7_02	10394	11762	2.22754	2.14858	-0.878486	-0.872387	32	3.10603
Pf3D7_02	35927	36428	2.17746	2.09671	2.26756	1.91787	39	0.349694
Pf3D7_02	42000	42282	2.4807	1.91675	-0.00509869	-0.0921062	21	2.5728
Pf3D7_02	73441	74396	4.06534	3.13291	2.79206	2.06626	65	1.99908
Pf3D7_02	76857	76947	5.00559	3.7525	1.71331	0.311861	3	4.69373
Pf3D7_02	77251	78808	4.88635	3.69443	2.649	1.33144	122	3.55491
Pf3D7_02	81291	83366	3.23667	1.25302	0.221609	2.52699	170	3.01507
Pf3D7_02	86173	86529	3.26216	1.77675	0.346913	-0.123111	26	3.38528
Pf3D7_02	86832	88791	3.52155	2.62348	1.38058	0.830652	143	2.6909
Pf3D7_02	90364	90872	4.71707	3.04436	1.47147	1.03979	27	3.67728
Pf3D7_02	91072	91184	4.60273	2.84889	0.929642	0.743323	4	3.85941
Pf3D7_02	91318	98838	5.42481	4.47524	3.26316	2.80887	295	2.61594
Pf3D7_02	98908	99480	2.83173	1.09981	-0.462919	-0.510929	27	3.34266
Pf3D7_02	102270	102618	4.68604	3.20517	0.98888	0.18623	21	4.49981
Pf3D7_02	102873	102989	4.96798	3.26606	1.49762	0.437588	5	4.53039
Pf3D7_02	103038	105796	5.89253	5.24096	4.41258	3.45314	187	2.43939
Pf3D7_02	108948	109314	2.50422	1.84457	1.06497	2.90598	19	1.84101
Pf3D7_02	109564	110580	3.23803	2.40971	1.87647	3.97627	75	2.0998
Pf3D7_02	112547	113277	2.9001	0.943675	0.648103	2.85498	55	2.252
Pf3D7_02	120524	121911	2.86824	2.09469	1.66985	1.43258	111	1.43565
Pf3D7_02	122161	124102	3.08814	2.38115	1.94473	1.78897	137	1.29917
Pf3D7_02	127994	128314	2.96199	0.6614	1.41523	4.17734	25	3.51594
Pf3D7_02	130028	132710	2.87541	3.31875	2.98049	2.88442	205	0.443338
Pf3D7_02	133188	133563	1.70875	2.2164	1.9037	1.87561	30	0.507647
Pf3D7_02	142265	144257	-0.0175606	1.35782	1.39674	2.56932	165	2.58688
Pf3D7_02	144313	145877	0.599209	2.22111	1.98285	3.22733	129	2.62812
Pf3D7_02	146955	147564	0.356496	1.59026	1.04916	1.77889	38	1.4224
Pf3D7_02	149805	151493	1.1321	1.64767	1.24266	2.93178	140	1.79968
Pf3D7_02	151533	152643	0.688605	1.16061	0.773995	2.25655	80	1.56795
Pf3D7_02	153267	154147	0.55226	0.957178	0.29454	1.99954	72	1.705
Pf3D7_02	156073	156981	0.572819	1.09627	0.688984	2.26824	68	1.69542
Pf3D7_02	158862	159660	2.03523	1.75879	1.382	1.25137	59	0.783867
Pf3D7_02	160899	161242	0.973117	1.74271	1.98476	1.56778	25	1.01164
Pf3D7_02	161261	161889	1.49416	3.06569	2.09499	1.90069	16	1.57152
Pf3D7_02	162065	162748	0.189924	1.79093	1.28348	0.909563	29	1.60101
Pf3D7_02	166144	167176	-0.451934	0.282103	1.91638	2.0865	71	2.53844
Pf3D7_02	167644	168051	2.09214	1.553	1.84992	1.64098	33	0.539141
Pf3D7_02	168682	170136	4.54971	4.37394	3.06173	2.5743	96	1.97541
Pf3D7_02	171850	172564	0.528719	1.60884	2.05672	1.42792	46	1.528
Pf3D7_02	175192	175358	1.15219	2.8591	2.55508	2.01666	11	1.70691
Pf3D7_02	177114	177986	0.97641	1.72701	2.01622	0.874432	69	1.14179
Pf3D7_02	179874	180244	1.28924	2.23311	2.31661	1.77342	29	1.02737
Pf3D7_02	182677	187917	0.470353	1.56773	1.88931	3.40039	404	2.93004
Pf3D7_02	188381	189115	-0.0046221	0.783269	1.18984	2.58218	54	2.58681
Pf3D7_02	192818	193774	2.91937	2.78969	2.49848	2.62089	63	0.420891
Pf3D7_02	194826	196916	3.16999	3.20222	2.2583	1.60438	168	1.59784
Pf3D7_02	197219	198043	1.79935	1.87529	1.82527	0.952711	47	0.922575
Pf3D7_02	198353	199570	2.18997	2.63362	2.65283	1.82216	100	0.830671
Pf3D7_02	200482	201663	1.85456	2.19054	1.81795	0.983909	94	1.20663
Pf3D7_02	202047	204048	2.06592	2.52476	2.21883	1.47624	146	1.04852
Pf3D7_02	205889	207403	3.11445	3.66465	2.78262	2.82341	124	0.882031
Pf3D7_02	209583	210833	1.18505	2.59046	2.66516	1.98799	99	1.48011
Pf3D7_02	210863	210907	2.09641	4.01567	3.76976	3.07127	2	1.91926
Pf3D7_02	212419	212583	0.336955	1.6992	3.02432	1.95876	12	2.68737
Pf3D7_02	214923	215967	1.36396	2.07372	1.78951	1.68838	69	0.709755
Pf3D7_02	225562	226245	3.19696	2.80172	3.0805	2.01598	35	1.18098
Pf3D7_02	231608	232529	1.71552	1.35974	2.1518	2.23659	51	0.876843
Pf3D7_02	232963	233476	2.06949	1.78234	2.27046	2.39644	32	0.614106
Pf3D7_02	239246	243333	2.48182	2.56595	2.09898	2.27223	327	0.466972
Pf3D7_02	243545	243796	2.13444	2.51848	2.61793	2.80864	20	0.674203
Pf3D7_02	245358	245886	2.03102	2.08464	1.64221	1.40276	31	0.681883
Pf3D7_02	249030	250727	0.410405	0.689713	0.719458	3.15552	135	2.74511
Pf3D7_02	253770	254818	2.60736	2.04454	1.78136	1.50193	62	1.10544
Pf3D7_02	254824	256089	2.22552	1.48408	1.23328	0.456031	102	1.76949
Pf3D7_02	256565	257149	2.09297	1.3012	0.658011	0.382969	39	1.71
Pf3D7_02	259085	260137	2.20772	1.31287	1.02878	0.61433	70	1.59339
Pf3D7_02	260219	261021	2.19845	1.43562	1.45989	0.624701	66	1.57375
Pf3D7_02	261827	262443	2.26183	1.45026	1.07866	0.796601	48	1.46523
Pf3D7_02	263037	267036	2.74471	2.68697	2.05466	2.15653	281	0.690049
Pf3D7_02	270078	270619	2.64826	2.16804	1.93902	1.12291	28	1.52535
Pf3D7_02	271594	273009	3.12704	3.34517	2.91224	3.47964	116	0.567401
Pf3D7_02	273406	273534	0.288624	1.03163	3.18589	5.3021	9	5.01347
Pf3D7_02	273689	274507	1.23906	2.41723	3.15506	5.13081	67	3.89176
Pf3D7_02	275540	276565	1.18564	2.65751	1.98877	2.73167	75	1.54603
Pf3D7_02	277494	278456	1.53356	3.25927	2.82616	3.88011	76	2.34655
Pf3D7_02	282330	283228	-0.743814	-0.268304	0.470667	2.20163	73	2.94545
Pf3D7_02	294273	297616	-0.707154	1.72843	2.83882	3.39368	254	4.10083
Pf3D7_02	298897	302403	-0.687463	1.13041	2.55849	3.41346	263	4.10092
Pf3D7_02	303593	307027	-0.168765	3.27764	3.00803	4.13633	270	4.3051
Pf3D7_02	308847	312044	-0.9215	0.928833	2.35836	3.64071	255	4.56221
Pf3D7_02	313449	316741	-0.784028	0.937897	2.2716	3.24077	252	4.0248
Pf3D7_02	317596	319228	-0.720667	0.870566	2.01052	2.87633	133	3.597
Pf3D7_02	319624	319864	0.128068	0.796912	1.9976	2.36657	18	2.2385
Pf3D7_02	322338	323623	-0.575904	0.366702	1.54939	2.71556	105	3.29146
Pf3D7_02	323831	325688	-0.651447	0.0239068	1.40574	2.47598	125	3.12743
Pf3D7_02	332287	333705	0.244117	1.28629	2.20397	1.92583	103	1.95985
Pf3D7_02	335072	335203	0.268924	0.452805	0.573092	0.748698	10	0.479774
Pf3D7_02	335679	336581	4.59841	4.57883	3.41001	2.30183	72	2.29658
Pf3D7_02	342282	342966	2.05946	1.79794	2.31929	2.03439	51	0.521343
Pf3D7_02	343285	343863	2.32646	1.90299	1.24412	1.29272	37	1.08235
Pf3D7_02	344306	346196	2.69643	2.57154	1.91539	2.07699	144	0.781041
Pf3D7_02	346904	349340	2.62792	2.53561	1.88142	2.05795	167	0.746502
Pf3D7_02	349389	349559	3.58236	3.84555	3.16778	3.45009	8	0.677766
Pf3D7_02	354621	355600	1.27994	2.08592	2.29535	1.9408	74	1.01542
Pf3D7_02	355650	356117	1.10314	1.51454	1.91119	1.63254	37	0.808053
Pf3D7_02	356497	357813	1.92153	2.30883	1.43715	0.726853	75	1.58198
Pf3D7_02	381130	383363	1.52967	1.60062	2.27389	1.99182	165	0.744221
Pf3D7_02	384865	386203	2.5987	2.42482	1.85549	1.27585	85	1.32285
Pf3D7_02	394237	395227	-0.230912	0.249403	1.63913	2.67248	67	2.90339
Pf3D7_02	395309	397427	-0.686348	-0.444051	1.48317	2.46849	142	3.15483
Pf3D7_02	397581	398745	-0.0152783	0.516057	1.71105	2.81811	92	2.83339
Pf3D7_02	400652	401859	2.32436	1.89236	1.20604	1.35261	95	1.11832
Pf3D7_02	404281	406355	4.14898	4.33609	3.86504	3.29613	131	1.03995
Pf3D7_02	407481	408619	1.98513	1.14769	0.828148	0.323946	58	1.66118
Pf3D7_02	409983	410228	5.037	5.04641	5.08763	4.93551	19	0.152122
Pf3D7_02	410233	410375	5.5766	5.48613	5.31097	5.52936	9	0.265634
Pf3D7_02	410525	410755	5.2235	5.24758	4.97392	5.10635	9	0.273653
Pf3D7_02	412275	412859	2.12097	1.67836	2.14682	1.45657	27	0.690255
Pf3D7_02	413194	413310	3.39478	4.53801	5.13371	5.13829	6	1.74351
Pf3D7_02	413416	415926	1.72569	2.93422	2.73036	2.52804	195	1.20853
Pf3D7_02	416904	418250	1.34641	2.50346	2.15736	2.05722	103	1.15705
Pf3D7_02	418610	420266	1.53739	2.97377	2.8431	2.75405	113	1.43638
Pf3D7_02	420410	421137	1.69808	2.86182	2.49088	2.42455	54	1.16374
Pf3D7_02	423063	424654	1.39755	2.45694	3.35023	3.0543	124	1.95269
Pf3D7_02	425689	426310	1.44014	2.62596	2.13333	1.22195	42	1.40401
Pf3D7_02	432041	433578	-0.158124	0.0790594	0.165712	2.44402	109	2.60214
Pf3D7_02	436050	436994	0.684945	0.767152	1.23889	2.83687	75	2.15193
Pf3D7_02	438180	438716	2.01155	1.2068	0.812169	0.94694	43	1.19938
Pf3D7_02	441867	441911	4.72457	4.75739	1.75862	1.39897	3	3.35842
Pf3D7_02	442080	442934	4.57764	4.77843	3.39897	2.66404	69	2.11439
Pf3D7_02	455579	456286	2.00226	2.83405	2.31656	1.79111	56	1.04294
Pf3D7_02	457130	458181	0.280329	1.92864	2.46294	2.10477	57	2.18261
Pf3D7_02	463163	463625	-0.242609	0.668159	1.65881	2.30793	36	2.55054
Pf3D7_02	471482	472169	1.04607	1.89667	1.80623	1.27922	45	0.850597
Pf3D7_02	475242	476824	2.88858	3.43711	2.98086	2.41179	123	1.02533
Pf3D7_02	478018	479091	0.740175	2.19809	1.9091	1.33641	70	1.45792
Pf3D7_02	483436	484162	0.0446687	1.00139	1.28964	2.20258	57	2.15791
Pf3D7_02	486336	488264	2.64741	2.63079	2.77875	2.57202	144	0.206733
Pf3D7_02	489904	490818	2.42361	2.67879	1.74172	0.673869	60	2.00492
Pf3D7_02	492616	494306	2.92825	3.16344	2.71743	2.21714	125	0.9463
Pf3D7_02	495166	497465	2.70306	2.42989	2.50204	1.86892	155	0.834147
Pf3D7_02	497649	498479	1.92471	1.76551	1.85152	1.38064	69	0.544062
Pf3D7_02	499091	500135	2.12984	1.78908	1.42905	1.13902	77	0.990815
Pf3D7_02	500749	501417	2.06291	2.03356	1.727	1.54231	43	0.5206
Pf3D7_02	501812	503628	1.97479	1.7193	1.99111	1.59553	142	0.395581
Pf3D7_02	503732	504656	2.04047	2.06644	2.01748	1.80237	69	0.264074
Pf3D7_02	505754	506976	2.58883	2.50822	2.2911	1.84725	94	0.741587
Pf3D7_02	507224	507854	1.74245	2.1761	1.84191	1.70287	45	0.473227
Pf3D7_02	509898	510374	1.87027	1.43388	1.93002	1.43785	38	0.496141
Pf3D7_02	512542	513342	1.83183	1.41048	1.64287	1.19645	65	0.635382
Pf3D7_02	517748	519296	2.1628	1.37081	1.35025	0.992574	111	1.17023
Pf3D7_02	520220	520978	2.02223	1.4355	1.37713	1.10193	57	0.920304
Pf3D7_02	521330	521746	1.69192	0.932758	1.0512	1.34721	32	0.759163
Pf3D7_02	521868	522114	4.06616	4.23427	2.38551	2.12011	11	2.11415
Pf3D7_02	523357	523999	-0.800073	-0.260997	0.551957	1.89703	49	2.69711
Pf3D7_02	524700	525733	2.26824	2.34624	2.27157	1.63665	84	0.709588
Pf3D7_02	533253	533651	-0.293048	0.78111	2.08161	2.27701	31	2.57006
Pf3D7_02	537905	539420	2.2226	2.40438	1.93909	1.21549	106	1.18889
Pf3D7_02	540409	540969	1.383	2.03613	2.30372	1.50958	38	0.92072
Pf3D7_02	541086	541548	1.15145	2.30152	1.9212	1.2127	26	1.15007
Pf3D7_02	544042	544430	1.44805	1.91399	2.53615	1.7011	28	1.0881
Pf3D7_02	545142	545496	2.57739	2.97462	2.33478	1.63943	21	1.33519
Pf3D7_02	557048	557696	3.53564	3.83898	2.99387	1.8233	43	2.01568
Pf3D7_02	561122	563131	3.00914	2.7771	2.26009	1.15574	148	1.8534
Pf3D7_02	563677	564622	2.5208	2.4144	1.90706	0.832121	69	1.68868
Pf3D7_02	566121	566759	1.62982	1.86568	1.93254	0.749354	47	1.18318
Pf3D7_02	566783	567894	2.21316	2.33525	2.16852	0.829361	92	1.50588
Pf3D7_02	568529	573315	2.36736	2.40266	2.50355	2.86028	350	0.492913
Pf3D7_02	575155	576054	1.3262	2.74011	2.63984	1.67415	61	1.41391
Pf3D7_02	586975	589051	3.35446	3.02128	2.04076	1.31394	149	2.04052
Pf3D7_02	593316	594090	-1.09815	-0.926213	-0.163956	2.07167	45	3.16983
Pf3D7_02	594196	594704	-1.01198	-1.21225	-0.149753	2.35721	39	3.56946
Pf3D7_02	595018	595498	-1.10291	-1.24424	-0.362023	2.1276	39	3.37184
Pf3D7_02	596556	597687	-1.0792	-1.21932	-0.0696842	1.98384	70	3.20315
Pf3D7_02	598482	598826	-1.19744	-1.24711	0.0458998	2.24527	26	3.49237
Pf3D7_02	605597	606653	2.20276	1.54155	1.2164	1.58524	68	0.986352
Pf3D7_02	610625	613298	-0.614164	-0.493738	0.664095	2.9451	175	3.55926
Pf3D7_02	616772	617962	2.79913	2.98714	2.61174	2.47508	98	0.512064
Pf3D7_02	617994	619429	2.77461	2.83138	2.92969	2.66012	105	0.269564
Pf3D7_02	622524	623484	1.83887	1.85082	2.03934	1.95473	62	0.20047
Pf3D7_02	630322	631038	2.15391	1.03199	0.357417	1.2895	58	1.79649
Pf3D7_02	634589	637507	2.90318	2.86681	2.53202	2.60684	205	0.371162
Pf3D7_02	637779	638182	2.63876	2.58546	1.81593	1.90711	22	0.822834
Pf3D7_02	638799	639127	3.32827	3.33666	2.5522	2.64763	14	0.784461
Pf3D7_02	640400	640975	1.57259	1.46436	1.98979	2.37527	42	0.910911
Pf3D7_02	641495	642694	2.26723	1.7661	1.59098	1.45302	78	0.814204
Pf3D7_02	643106	643288	3.95692	3.8761	4.03535	3.40881	14	0.62654
Pf3D7_03	106140	106560	3.38756	3.36279	2.48841	1.78982	32	1.59774
Pf3D7_03	110750	112361	2.39802	1.7101	1.61899	0.781235	128	1.61678
Pf3D7_03	113615	114766	2.76704	2.27797	2.79165	1.92795	92	0.863694
Pf3D7_03	118815	120581	0.228531	0.538694	0.630558	2.2907	130	2.06217
Pf3D7_03	122490	122642	3.85305	1.73566	0.848059	1.14103	11	3.00499
Pf3D7_03	122672	126915	3.45596	1.51569	0.804546	0.801964	319	2.65399
Pf3D7_03	128996	129694	0.0128875	-0.518928	0.379126	1.88991	47	2.40884
Pf3D7_03	132097	133087	-0.902549	-0.848899	0.529876	2.40713	77	3.30968
Pf3D7_03	133941	137339	0.295601	0.830823	0.785147	2.48957	243	2.19397
Pf3D7_03	140357	141131	0.67484	1.47627	1.72331	0.884594	61	1.04847
Pf3D7_03	143168	143600	1.81514	2.4422	2.43265	2.10104	28	0.627057
Pf3D7_03	144725	145984	2.58981	2.34267	1.78809	1.9291	95	0.801718
Pf3D7_03	146103	146672	2.3579	1.96128	0.793685	0.680631	35	1.67727
Pf3D7_04	8254	12006	-0.37386	-0.602492	-0.65666	1.93533	50	2.59199
Pf3D7_04	52002	62877	2.94763	0.958033	-0.433807	-0.00252779	790	3.38143
Pf3D7_04	76408	77291	2.3912	1.66287	0.0433561	-0.519921	56	2.91112
Pf3D7_04	99023	100256	4.02438	3.99961	2.6771	1.23921	85	2.78517
Pf3D7_04	107134	107817	2.456	2.2914	0.9259	-0.415389	48	2.87139
Pf3D7_04	110192	112053	4.61034	3.39315	1.79767	2.26948	124	2.81267
Pf3D7_04	115642	115902	2.76771	2.30264	-0.180415	1.91504	19	2.94812
Pf3D7_04	121052	122509	4.87675	5.21846	4.07472	2.07453	98	3.14393
Pf3D7_04	130044	131920	3.67423	2.37294	1.23409	3.47326	143	2.44013
Pf3D7_04	134169	140678	-0.143354	-0.0232608	-0.18546	2.89744	527	3.0829
Pf3D7_04	145702	147154	-0.509153	-0.467696	-0.0529589	2.4971	116	3.00625
Pf3D7_04	147638	148704	-0.947955	-0.840655	-0.157338	2.40888	87	3.35684
Pf3D7_04	149086	150604	-0.905346	-0.887249	-0.332794	2.28335	125	3.1887
Pf3D7_04	151548	153112	-0.261647	-0.276212	0.10301	3.05873	129	3.33495
Pf3D7_04	153950	154840	4.79601	4.92653	3.97289	4.02763	64	0.953634
Pf3D7_04	156608	157411	2.04695	0.68961	-0.184534	-0.118322	47	2.23148
Pf3D7_04	181831	182773	1.13348	1.96074	2.61806	2.25665	77	1.48458
Pf3D7_04	184977	185873	2.32309	1.73605	2.06719	1.67595	66	0.647138
Pf3D7_04	185943	186659	2.75944	2.21269	2.24362	1.94336	51	0.816079
Pf3D7_04	186889	187151	0.974004	0.577596	0.0269853	-0.205924	12	1.17993
Pf3D7_04	195455	196279	2.18124	1.35278	0.930425	0.876588	48	1.30466
Pf3D7_04	197727	198611	2.05224	1.1305	1.23828	0.945411	64	1.10683
Pf3D7_04	199701	200237	2.06449	1.47548	1.78164	1.26015	44	0.80434
Pf3D7_04	204305	206361	0.789982	2.77564	2.95844	2.82625	151	2.16846
Pf3D7_04	212692	215858	3.19576	3.31372	2.70994	2.45848	198	0.855242
Pf3D7_04	218114	220318	1.5762	0.878591	1.34802	2.99939	170	2.1208
Pf3D7_04	221362	222522	1.04563	0.173404	0.367525	2.1366	49	1.9632
Pf3D7_04	224998	225306	-0.52164	0.558789	1.78848	2.9509	18	3.47254
Pf3D7_04	225550	225864	-0.620601	0.0493089	0.938122	2.02506	17	2.64566
Pf3D7_04	227839	228433	-0.523228	-0.0920735	1.665	2.20123	47	2.72446
Pf3D7_04	230174	230594	-0.0862413	-0.0491944	0.817884	2.88182	27	2.96806
Pf3D7_04	240478	243065	3.18028	3.08391	2.71094	2.5307	142	0.649576
Pf3D7_04	261729	262551	2.07155	1.7476	1.73885	0.827636	51	1.24392
Pf3D7_04	265581	266611	1.53155	1.42237	1.76149	1.87365	78	0.451282
Pf3D7_04	266919	269883	-0.558945	0.157456	1.42155	4.11732	202	4.67626
Pf3D7_04	269938	270032	2.88534	2.68929	3.6211	6.20488	5	3.51559
Pf3D7_04	271794	272030	1.07195	0.688126	1.57854	2.933	19	2.24487
Pf3D7_04	273709	274845	2.48431	2.3	2.94277	4.37764	93	2.07764
Pf3D7_04	275425	277599	2.91008	2.83142	2.15069	1.81918	148	1.0909
Pf3D7_04	278720	281017	2.06327	2.35806	2.84647	3.10107	161	1.0378
Pf3D7_04	287303	288452	0.801656	0.993659	1.50087	2.35799	45	1.55633
Pf3D7_04	288872	289534	1.22149	1.44166	1.00372	2.42426	49	1.42054
Pf3D7_04	297721	299212	2.38884	2.25731	2.55419	2.14949	100	0.404708
Pf3D7_04	299632	300867	2.32163	1.98881	2.07226	1.51527	95	0.806363
Pf3D7_04	305783	307446	2.40834	2.06033	2.022	1.63592	134	0.772413
Pf3D7_04	312642	314082	1.70784	2.23497	1.93299	1.29502	115	0.939953
Pf3D7_04	323012	325579	-0.279239	0.511984	1.45907	3.69869	172	3.97793
Pf3D7_04	327491	327891	1.52198	1.39991	1.49368	2.51244	31	1.11253
Pf3D7_04	327995	329017	1.7935	1.60367	1.92765	2.65169	77	1.04802
Pf3D7_04	329739	331476	4.07492	4.37589	4.43818	4.12088	134	0.363265
Pf3D7_04	335693	336166	3.64098	2.87545	3.79896	3.77617	38	0.923516
Pf3D7_04	340142	340333	0.789651	0.125884	-0.239694	-0.263282	14	1.05293
Pf3D7_04	340759	344848	3.95097	3.36474	2.59438	2.89539	271	1.35659
Pf3D7_04	346578	348414	1.47392	3.10671	2.39001	1.90669	143	1.63279
Pf3D7_04	349244	349864	0.653881	2.09631	1.60621	1.03096	49	1.44243
Pf3D7_04	349880	350972	0.496762	1.93597	1.18237	0.775703	69	1.43921
Pf3D7_04	353226	353645	0.629881	1.91087	2.55686	1.74374	33	1.92698
Pf3D7_04	357886	358422	0.493477	1.7466	2.15468	1.7129	33	1.6612
Pf3D7_04	358794	359906	0.283008	1.92502	1.79225	1.34168	65	1.64201
Pf3D7_04	370219	370366	1.20096	0.678876	1.06662	0.36586	10	0.835102
Pf3D7_04	370523	370870	3.22241	3.16546	2.73841	1.71707	12	1.50534
Pf3D7_04	371036	371857	2.45937	2.28984	1.38165	0.616062	52	1.84331
Pf3D7_04	374769	375077	3.13039	3.46896	2.65242	1.61422	23	1.85474
Pf3D7_04	385436	390014	-0.00898539	0.643615	1.37152	2.89746	328	2.90645
Pf3D7_04	391851	393368	-0.510779	-0.0914059	0.900923	2.38429	123	2.89506
Pf3D7_04	394306	396050	-0.944052	-0.564002	0.811218	2.43098	121	3.37503
Pf3D7_04	396058	397430	-1.02791	-0.701376	1.01662	2.34942	98	3.37732
Pf3D7_04	398274	400277	2.20733	2.70758	2.29534	3.59309	157	1.38577
Pf3D7_04	406595	407363	1.41067	0.646531	1.97407	2.0974	63	1.45087
Pf3D7_04	409756	410229	1.69031	0.952357	1.02443	0.664927	38	1.02538
Pf3D7_04	410521	412207	4.0889	3.6863	3.16342	2.68088	106	1.40802
Pf3D7_04	413942	414682	0.692849	2.13607	2.10147	1.42909	60	1.44322
Pf3D7_04	415652	417594	0.990192	2.74103	2.89802	3.01834	146	2.02815
Pf3D7_04	428908	429051	4.86402	5.1035	0.988764	0.522758	11	4.58074
Pf3D7_04	431827	432333	0.912157	1.83183	1.98094	1.36245	38	1.06878
Pf3D7_04	440671	441159	-0.493753	-0.27623	2.12758	2.31963	27	2.81339
Pf3D7_04	443114	444878	4.0742	3.8876	3.42322	3.14624	135	0.927962
Pf3D7_04	445784	447232	3.90493	3.71754	3.4834	3.25641	119	0.648517
Pf3D7_04	448806	450197	2.73653	2.42174	2.54558	1.36942	106	1.36711
Pf3D7_04	450451	451139	2.56445	2.63359	2.08099	1.3398	54	1.29379
Pf3D7_04	453855	454915	2.37391	2.06728	1.57189	0.399397	82	1.97451
Pf3D7_04	456086	457276	0.263129	2.29174	2.44357	2.12436	87	2.18044
Pf3D7_04	458795	458877	3.75142	4.72856	4.96972	5.02061	5	1.26919
Pf3D7_04	459031	462135	2.38441	3.18408	2.94438	2.96542	234	0.799673
Pf3D7_04	465979	466243	2.87069	2.47453	2.0091	1.86684	15	1.00386
Pf3D7_04	466607	468334	2.99369	2.24338	1.97677	2.54435	141	1.01692
Pf3D7_04	471629	473842	3.08248	1.75996	0.723006	2.55619	173	2.35948
Pf3D7_04	477425	480076	3.01228	2.92253	3.08506	2.75401	196	0.331044
Pf3D7_04	485925	487365	3.00463	3.58067	2.71047	2.49344	104	1.08722
Pf3D7_04	488074	490788	1.16101	1.96421	2.17466	3.08658	216	1.92557
Pf3D7_04	494374	495120	1.02934	0.941313	1.08432	2.01194	54	1.07063
Pf3D7_04	495806	496625	1.51834	1.17396	1.60239	2.10757	62	0.933613
Pf3D7_04	497652	500272	2.41593	2.6751	2.19012	1.61772	207	1.05739
Pf3D7_04	506065	509030	2.7073	0.713605	1.11244	1.01425	214	1.9937
Pf3D7_04	509390	510777	2.35407	0.44307	0.660046	0.161217	88	2.19285
Pf3D7_04	511478	511992	1.00156	1.73855	2.0791	0.966378	40	1.11272
Pf3D7_04	512872	514024	1.91837	2.22479	1.62997	0.912912	76	1.31188
Pf3D7_04	515828	516524	1.71042	2.32334	2.08007	1.3128	45	1.01054
Pf3D7_04	517810	518490	0.319899	1.22063	1.98818	1.65987	51	1.66828
Pf3D7_04	520051	520619	2.38237	2.19801	2.10428	0.692117	46	1.69025
Pf3D7_04	520783	521916	2.3738	2.32002	2.30986	0.954964	82	1.41884
Pf3D7_04	522610	523230	2.05031	1.97553	1.14537	0.135459	51	1.91486
Pf3D7_04	523476	523965	1.89575	1.89456	1.34919	0.151489	35	1.74426
Pf3D7_04	527319	528127	0.602732	1.96698	2.09714	2.08873	67	1.4944
Pf3D7_04	528894	530934	0.606254	1.64836	2.16028	2.09366	140	1.55402
Pf3D7_04	535293	535639	0.657685	1.81931	2.44019	2.20309	22	1.7825
Pf3D7_04	535927	536479	-0.0648148	1.26807	2.11823	2.16865	45	2.23347
Pf3D7_04	537025	539665	0.953232	2.53183	2.75899	2.53722	210	1.80576
Pf3D7_04	539907	541327	0.673202	2.31945	1.86684	1.63069	85	1.64625
Pf3D7_04	545033	546007	1.26065	2.18108	3.28986	3.16879	80	2.0292
Pf3D7_04	547085	547967	1.52697	2.9233	2.7311	1.8699	66	1.39633
Pf3D7_04	552884	553830	2.37972	1.23404	-0.457339	-0.316543	69	2.83706
Pf3D7_04	555517	560707	3.36237	1.57745	-0.057121	0.121697	408	3.41949
Pf3D7_04	568293	568535	5.74428	4.00578	3.44484	3.70348	13	2.29944
Pf3D7_04	568564	576239	5.40219	3.78305	2.01811	2.10001	497	3.38407
Pf3D7_04	583793	586612	3.27137	1.9263	0.116544	0.401977	102	3.15483
Pf3D7_04	587260	588060	1.92833	0.432475	-0.80392	-0.651165	64	2.73225
Pf3D7_04	589104	591651	3.93292	2.20793	0.491162	0.579931	200	3.44175
Pf3D7_04	598932	601801	3.25242	1.89192	0.0705474	0.393921	108	3.18187
Pf3D7_04	602397	603193	1.99061	0.49751	-0.78577	-0.635694	64	2.77638
Pf3D7_04	604109	606832	3.23944	1.39478	-0.359945	-0.216921	213	3.59938
Pf3D7_04	620588	621052	-0.320491	-0.592304	1.30107	1.99286	34	2.58516
Pf3D7_04	622154	623226	0.0253992	2.06309	2.10275	2.74181	77	2.71641
Pf3D7_04	623897	625229	3.10656	3.74719	3.12011	3.40863	101	0.640626
Pf3D7_04	626769	627785	2.17405	4.10352	3.52404	3.24307	83	1.92947
Pf3D7_04	627801	627849	2.05657	4.46	3.34675	3.13894	3	2.40343
Pf3D7_04	630151	633209	2.65236	3.05743	2.78985	2.78489	226	0.405068
Pf3D7_04	633987	635273	0.784191	1.81973	1.62251	1.2188	75	1.03554
Pf3D7_04	635528	638044	1.02032	2.37595	1.74182	1.38595	156	1.35563
Pf3D7_04	638992	640107	1.25994	2.62428	2.3254	1.83461	87	1.36434
Pf3D7_04	643730	644404	1.12092	1.91552	1.14217	0.244992	55	1.67053
Pf3D7_04	654078	654348	-0.333023	1.28678	3.3999	3.104	14	3.73292
Pf3D7_04	654372	654842	-0.743704	0.539363	2.17279	1.84237	33	2.91649
Pf3D7_04	656572	657510	2.18435	1.98066	1.78337	1.06792	52	1.11643
Pf3D7_04	665603	666521	0.948578	2.13414	1.8646	2.63216	61	1.68358
Pf3D7_04	670484	670998	-1.05584	-0.600012	-0.117361	2.10409	40	3.15993
Pf3D7_04	673103	674321	-0.54336	-0.672951	0.102229	2.16935	69	2.8423
Pf3D7_04	675561	676700	2.29537	2.19435	2.05335	1.8755	93	0.419871
Pf3D7_04	678764	679107	1.70354	1.37897	1.68863	1.31857	28	0.384971
Pf3D7_04	679162	679206	2.38385	3.45615	4.48637	4.48966	2	2.10581
Pf3D7_04	679483	682140	1.04765	2.14341	2.56104	2.29125	211	1.51339
Pf3D7_04	684200	686121	1.04671	2.39828	2.04826	1.73621	137	1.35157
Pf3D7_04	691449	692536	2.31605	1.90135	1.65543	0.89091	78	1.42514
Pf3D7_04	692752	692951	0.0171779	-0.300991	0.332739	0.268349	16	0.63373
Pf3D7_04	693397	694023	4.31302	4.15666	3.80133	4.12418	50	0.511692
Pf3D7_04	695175	696036	3.24944	3.13752	3.13152	2.6424	62	0.607039
Pf3D7_04	696635	697312	1.77167	2.44791	2.25559	0.947332	55	1.50058
Pf3D7_04	698114	699499	0.806541	2.16065	1.89599	2.0671	106	1.35411
Pf3D7_04	704637	704775	6.00826	5.71167	6.03287	5.49744	4	0.535429
Pf3D7_04	704901	705751	5.72276	5.65713	5.03473	4.37278	56	1.34998
Pf3D7_04	707195	708303	2.1869	2.30649	2.37455	2.46074	49	0.273847
Pf3D7_04	708509	710896	1.94837	2.21933	1.91801	1.95504	147	0.301322
Pf3D7_04	713512	715142	0.797528	1.6705	1.8476	2.43468	130	1.63715
Pf3D7_04	715802	715992	2.17415	1.86978	1.15865	1.45449	15	1.01549
Pf3D7_04	716443	717066	3.54089	3.29618	3.01736	3.1657	48	0.523532
Pf3D7_04	718075	722454	0.859115	2.14548	2.43103	2.33806	331	1.57191
Pf3D7_04	725185	726840	1.51505	2.52241	2.31528	3.02209	121	1.50704
Pf3D7_04	727104	728048	1.44524	1.83967	1.95976	2.06272	73	0.617473
Pf3D7_04	728470	728958	1.33797	1.63637	1.71135	2.00843	39	0.670453
Pf3D7_04	730056	731225	0.602523	1.53296	2.22992	2.98039	86	2.37786
Pf3D7_04	734693	734962	4.12987	4.82662	3.70321	3.33069	20	1.49593
Pf3D7_04	735375	735781	2.47568	2.80001	2.2039	2.04246	17	0.757553
Pf3D7_04	737660	738205	2.1584	1.71362	2.14622	1.61638	42	0.542018
Pf3D7_04	739434	740844	2.45706	2.52678	1.89126	1.29946	94	1.22732
Pf3D7_04	741484	744918	2.73174	2.81447	2.6883	2.01534	258	0.799126
Pf3D7_04	745850	746854	1.929	2.00059	1.51387	0.879434	70	1.12116
Pf3D7_04	755069	755567	0.856567	2.49585	2.40276	1.71561	40	1.63928
Pf3D7_04	757841	760629	2.30153	2.24672	1.61978	1.05894	190	1.24259
Pf3D7_04	763275	764338	2.41481	1.61945	1.23475	1.26768	74	1.18006
Pf3D7_04	764984	765670	2.18713	1.06511	1.07376	0.837363	53	1.34977
Pf3D7_04	766336	767822	2.22978	1.29252	1.16973	1.30182	104	1.06005
Pf3D7_04	767870	768648	2.18949	1.13562	0.936771	0.709999	50	1.4795
Pf3D7_04	769605	770883	2.36797	1.43784	1.48445	1.43165	86	0.936324
Pf3D7_04	771105	775019	2.47618	1.56842	1.29131	1.32853	272	1.18487
Pf3D7_04	775415	776261	2.19176	1.08241	0.941046	0.724521	66	1.46723
Pf3D7_04	776297	776992	1.97541	0.876377	0.522004	0.532294	48	1.45341
Pf3D7_04	777570	778848	2.4066	1.27588	1.1233	1.28453	100	1.28331
Pf3D7_04	780639	783584	2.34437	1.29868	1.00622	1.06758	224	1.33815
Pf3D7_04	784181	784953	1.35711	2.1157	2.16403	1.95448	33	0.806912
Pf3D7_04	785097	786392	1.19641	2.05773	1.97835	1.64929	66	0.861323
Pf3D7_04	787415	788301	1.77744	1.98359	1.20871	1.62812	69	0.774884
Pf3D7_04	794224	796323	3.0844	3.5155	3.57863	2.98991	167	0.588719
Pf3D7_04	810556	811034	1.568	1.79874	0.841462	0.806613	34	0.99213
Pf3D7_04	817976	821623	2.89461	2.43643	2.16659	1.46416	250	1.43044
Pf3D7_04	824742	825670	2.85105	2.48621	2.12316	1.30773	76	1.54332
Pf3D7_04	826343	829321	4.36033	4.5682	3.75169	4.16307	232	0.816512
Pf3D7_04	830465	833119	1.96098	2.1748	1.27025	1.47515	99	0.904544
Pf3D7_04	838440	839233	1.78556	2.36309	1.98408	1.46735	45	0.895739
Pf3D7_04	848176	848914	2.31236	1.99937	1.80103	1.9006	59	0.511326
Pf3D7_04	861859	862269	2.33673	2.39982	1.72312	2.34443	33	0.6767
Pf3D7_04	862878	864029	0.269536	2.0186	2.11862	2.15208	84	1.88255
Pf3D7_04	873854	874524	1.61113	1.62368	1.61136	2.04276	54	0.431639
Pf3D7_04	877717	878553	1.65419	2.01795	1.67095	1.49509	53	0.522866
Pf3D7_04	880205	881015	-0.250515	-0.40112	0.207327	2.06449	59	2.46561
Pf3D7_04	881791	882501	2.86471	2.7732	1.17756	1.47997	57	1.68715
Pf3D7_04	885147	886646	1.98666	1.09187	1.21718	1.59152	75	0.894792
Pf3D7_04	887746	888692	2.07716	1.1724	1.19791	1.63187	74	0.904755
Pf3D7_04	893236	893652	2.31026	1.5316	1.59649	2.22821	31	0.778658
Pf3D7_04	894330	895389	2.19835	1.28525	1.27596	1.44655	72	0.922389
Pf3D7_04	895717	896481	2.41116	1.3792	1.66136	1.7962	54	1.03196
Pf3D7_04	898112	899520	2.32525	1.36365	1.46814	1.96924	114	0.961603
Pf3D7_04	901593	911705	3.19889	2.96926	2.25034	2.07426	763	1.12463
Pf3D7_04	914776	915676	2.20801	1.49896	1.91753	1.32948	69	0.878523
Pf3D7_04	924970	925985	2.23874	2.08923	1.44552	2.53739	75	1.09187
Pf3D7_04	943050	946314	4.30472	2.29242	0.544798	0.718368	258	3.75992
Pf3D7_04	946452	946500	4.29721	1.40088	-0.289287	-0.355428	3	4.65263
Pf3D7_04	950608	958212	4.1525	2.08285	0.385037	0.629474	488	3.76746
Pf3D7_04	958351	958399	4.35733	1.6505	-0.798519	-0.516384	3	5.15585
Pf3D7_04	962506	969919	3.26248	1.32501	-0.219104	0.0635126	482	3.48158
Pf3D7_04	973470	981030	4.07149	2.29296	0.64341	0.540461	456	3.53103
Pf3D7_04	981177	981225	3.827	1.42377	0.0509024	0.477111	2	3.7761
Pf3D7_04	986508	987259	2.50196	2.04589	0.196033	-0.766589	58	3.26855
Pf3D7_04	1006054	1006910	1.50179	1.30506	1.89773	1.50969	64	0.592672
Pf3D7_04	1008902	1009254	2.40124	2.12778	1.19472	0.531656	25	1.86959
Pf3D7_04	1009440	1010506	2.1889	1.99874	1.05308	0.793536	84	1.39536
Pf3D7_04	1010846	1015724	2.82904	2.68166	2.31077	1.55594	362	1.2731
Pf3D7_04	1016108	1018281	2.37889	2.29322	2.17072	1.55678	140	0.822108
Pf3D7_04	1018971	1020417	2.67501	2.45372	1.75328	1.40843	97	1.26657
Pf3D7_04	1020549	1021687	2.26961	2.10352	1.21427	0.816581	80	1.45303
Pf3D7_04	1026927	1028294	2.49271	1.75476	1.98512	1.4207	93	1.07201
Pf3D7_04	1031226	1031839	1.59053	1.3933	1.88123	0.986255	45	0.894975
Pf3D7_04	1033769	1034711	3.05116	2.94718	2.69451	2.54455	71	0.506612
Pf3D7_04	1038435	1038985	1.87258	1.67402	2.09134	1.4768	43	0.614536
Pf3D7_04	1039525	1040317	2.12277	1.34465	1.3982	1.04349	55	1.07929
Pf3D7_04	1041547	1042393	2.20524	1.53447	1.38482	0.767691	70	1.43755
Pf3D7_04	1043137	1043559	1.55812	1.69954	2.4162	1.78484	34	0.858081
Pf3D7_04	1045176	1045882	2.14199	1.92927	1.96847	0.652244	57	1.48975
Pf3D7_04	1052223	1052918	1.11248	1.24654	2.32058	1.96617	49	1.20809
Pf3D7_04	1053710	1054334	3.23202	3.40799	2.71196	2.33634	39	1.07164
Pf3D7_04	1055070	1055414	2.11379	1.76553	1.66778	1.57515	26	0.538647
Pf3D7_04	1055726	1055949	0.102433	0.10245	1.14796	2.65856	5	2.55613
Pf3D7_04	1056016	1057446	0.0906222	0.46788	0.625319	2.7225	94	2.63188
Pf3D7_04	1060105	1060758	-0.124538	-0.229408	0.668835	2.96869	36	3.19809
Pf3D7_04	1063436	1065010	0.514924	2.36624	2.40536	4.68771	119	4.17279
Pf3D7_04	1066229	1071067	2.87209	2.64007	2.08632	1.8182	349	1.05389
Pf3D7_04	1074520	1075252	3.31429	3.69568	1.96372	2.92545	33	1.73197
Pf3D7_04	1075873	1076283	4.97616	5.37119	4.70453	5.2399	33	0.666663
Pf3D7_04	1080786	1081948	0.410702	0.911451	0.867682	2.82367	86	2.41297
Pf3D7_04	1086802	1088572	-0.411779	-0.525083	-0.0429624	2.51212	129	3.0372
Pf3D7_04	1090419	1091521	-0.0887511	0.0833255	0.118839	2.49921	90	2.58796
Pf3D7_04	1113689	1114619	2.1216	0.545967	0.311497	1.66107	58	1.8101
Pf3D7_04	1116974	1118115	4.16399	4.18867	2.02772	3.32623	81	2.16095
Pf3D7_04	1119682	1120248	2.63122	1.18053	-0.100655	-0.275594	26	2.90681
Pf3D7_04	1123306	1126043	3.08452	1.20263	0.703124	0.602651	191	2.48187
Pf3D7_04	1127614	1128437	1.70727	0.181748	-0.0607334	2.20338	62	2.26411
Pf3D7_04	1131729	1132409	2.10847	-0.131193	-0.0633854	0.718721	56	2.23966
Pf3D7_04	1150294	1151125	2.6066	1.70584	0.137999	-0.618787	68	3.22539
Pf3D7_04	1179816	1180766	2.22852	0.222836	-0.706546	-0.418266	79	2.93506
Pf3D7_04	1182478	1183848	2.74283	0.840253	-0.789441	-0.259437	110	3.53227
Pf3D7_05	959301	960033	1.9348	1.46711	1.51828	1.03383	52	0.900969
Pf3D7_05	961483	962144	2.64263	2.05791	1.74197	1.42126	52	1.22138
Pf3D7_05	963222	964727	2.2844	2.86847	3.0714	2.39121	111	0.786998
Pf3D7_05	970261	970907	2.27863	2.69135	2.18113	1.91007	48	0.781284
Pf3D7_05	973780	974896	2.02836	2.23271	1.6455	1.89362	77	0.587202
Pf3D7_05	990000	990646	1.52203	0.84137	1.81866	2.34662	45	1.50525
Pf3D7_05	993218	994449	2.24964	1.44017	1.77811	1.94275	75	0.809471
Pf3D7_05	1000535	1002119	2.57373	2.39367	2.32636	1.46956	131	1.10417
Pf3D7_05	1002403	1002926	3.0884	3.48479	2.40466	2.29507	12	1.18972
Pf3D7_05	1004232	1004513	2.14906	1.85899	2.72569	1.69949	19	1.0262
Pf3D7_05	1010946	1012166	2.82312	2.62289	2.26304	1.66719	96	1.15593
Pf3D7_05	1013448	1014545	3.51115	3.25341	2.70087	2.01396	90	1.49719
Pf3D7_05	1018229	1018517	0.447029	0.933234	2.17383	2.42827	23	1.98124
Pf3D7_05	1018995	1019384	3.2662	3.57215	2.86578	2.07769	15	1.49446
Pf3D7_05	1019580	1019897	4.17436	4.27511	4.33351	2.38009	25	1.95341
Pf3D7_05	1029510	1030346	2.06535	1.1487	1.21963	0.0976475	68	1.9677
Pf3D7_05	1036224	1038508	3.54792	3.19681	2.71396	1.88659	179	1.66133
Pf3D7_05	1041741	1043762	2.4915	3.04409	2.34735	2.39944	167	0.696744
Pf3D7_05	1052643	1052989	-0.810598	-0.131381	0.419383	2.02143	27	2.83203
Pf3D7_05	1058107	1058657	-0.294264	1.07495	1.99133	2.05475	44	2.34901
Pf3D7_05	1059820	1061432	2.51213	2.07612	2.01894	1.07589	107	1.43624
Pf3D7_05	1061564	1065174	2.74467	2.30136	1.92032	0.989866	259	1.7548
Pf3D7_05	1066522	1067584	1.51605	2.84397	2.7625	1.88621	78	1.32792
Pf3D7_05	1068558	1069281	-0.543844	-0.0476878	0.774808	2.2831	48	2.82694
Pf3D7_05	1071243	1072145	0.655248	2.55786	2.04126	5.00694	74	4.35169
Pf3D7_05	1075909	1076994	1.7534	2.0163	2.57268	1.45867	78	1.11401
Pf3D7_05	1077726	1078445	1.50079	1.76009	2.10149	1.19074	55	0.910751
Pf3D7_05	1081524	1082308	0.958141	1.62418	1.68191	2.09	56	1.13185
Pf3D7_05	1082334	1083811	1.05807	1.93057	2.05938	2.37495	80	1.31688
Pf3D7_05	1085618	1086589	3.78652	3.31525	3.42995	2.79884	75	0.987684
Pf3D7_05	1117256	1118145	1.45148	2.24925	2.1669	1.79014	68	0.797773
Pf3D7_05	1118341	1119646	1.67986	2.42539	1.92792	1.51214	95	0.913248
Pf3D7_05	1120699	1121805	3.7015	3.56841	3.35285	2.64256	89	1.05894
Pf3D7_05	1123605	1124590	2.64818	2.92378	2.92389	2.67718	53	0.275706
Pf3D7_05	1125094	1127929	1.70953	3.72196	3.4884	3.78337	225	2.07384
Pf3D7_05	1129954	1130749	3.58893	3.91493	3.16576	2.96025	43	0.954679
Pf3D7_05	1132932	1134849	2.87881	3.36843	3.00275	2.48017	143	0.888263
Pf3D7_05	1135971	1137165	3.18743	3.32362	3.06555	2.14362	74	1.18001
Pf3D7_05	1139348	1139540	2.91824	2.0243	2.01065	1.3986	15	1.51964
Pf3D7_05	1140246	1140416	3.7477	3.87696	2.89535	3.1701	12	0.981605
Pf3D7_05	1140621	1141148	2.62992	2.35949	1.90203	1.77081	38	0.85911
Pf3D7_05	1144195	1144661	1.69089	1.90705	2.10957	0.784037	37	1.32554
Pf3D7_05	1147112	1148230	1.72086	2.0016	1.63634	1.34338	68	0.658218
Pf3D7_05	1153670	1154207	2.38857	1.88122	1.8729	1.51111	38	0.877458
Pf3D7_05	1154255	1155007	1.8947	1.8041	1.987	1.876	61	0.1829
Pf3D7_05	1155067	1155667	2.1933	1.7296	1.94289	1.64013	48	0.55317
Pf3D7_05	1156199	1156573	2.62631	3.51237	2.72511	2.55263	30	0.959733
Pf3D7_05	1157834	1161547	2.52381	2.71591	2.41489	2.39323	254	0.32268
Pf3D7_05	1162996	1163395	3.98193	4.02304	2.46005	1.7477	9	2.27534
Pf3D7_05	1163402	1165066	3.26341	3.16829	3.20594	2.58876	130	0.674646
Pf3D7_05	1166621	1167547	-0.830149	-0.74796	-0.0483761	2.26309	76	3.09324
Pf3D7_05	1170633	1171342	-0.850706	-0.738766	0.512434	2.25277	31	3.10347
Pf3D7_05	1176097	1177279	2.08722	1.64098	0.976618	0.793232	67	1.29398
Pf3D7_05	1178269	1178611	2.27891	2.08257	2.53424	1.77116	27	0.763077
Pf3D7_05	1180345	1182031	2.4719	2.2001	1.26169	0.508548	133	1.96335
Pf3D7_05	1186780	1188904	3.4046	3.44473	2.99601	3.00487	176	0.448716
Pf3D7_05	1199158	1201801	0.625629	1.39334	1.65337	2.52664	195	1.90101
Pf3D7_05	1204901	1205180	1.13388	1.6062	2.26915	2.42332	21	1.28944
Pf3D7_05	1215873	1216541	0.798169	1.73995	1.936	2.15261	54	1.35444
Pf3D7_05	1216677	1217851	0.680348	1.55313	2.12931	1.97461	96	1.44896
Pf3D7_05	1220770	1222086	3.93759	3.69844	2.85434	3.29609	80	1.08325
Pf3D7_05	1224183	1224589	1.99035	3.40452	2.30358	1.40509	22	1.99943
Pf3D7_05	1224591	1224884	1.78436	2.68095	2.90304	2.02044	24	1.11869
Pf3D7_05	1229070	1230644	1.45411	3.2411	3.34042	2.98928	127	1.88631
Pf3D7_05	1242511	1243229	0.837486	1.81966	1.22107	0.376862	59	1.4428
Pf3D7_05	1248068	1248352	1.20728	0.839164	0.422933	0.0709994	12	1.13629
Pf3D7_05	1248361	1249954	2.61514	2.64589	2.24081	1.43651	99	1.20938
Pf3D7_05	1257717	1258363	-0.998448	-0.723823	0.328988	1.81435	52	2.8128
Pf3D7_05	1258709	1259707	-0.776301	-0.447857	0.272449	2.38195	82	3.15825
Pf3D7_05	1261641	1263619	-0.537467	-0.408452	0.626903	2.27766	159	2.81512
Pf3D7_05	1264231	1264845	-1.35186	-1.13812	0.206968	2.1472	46	3.49906
Pf3D7_05	1271823	1272315	-0.915416	-0.866212	0.507989	2.07902	40	2.99444
Pf3D7_05	1272387	1272925	-1.32718	-1.00387	0.318658	2.04241	43	3.36959
Pf3D7_05	1273803	1275349	-0.990565	-0.609154	0.591321	2.10957	125	3.10014
Pf3D7_05	1277273	1278045	-0.977351	-0.578601	0.510685	2.09045	55	3.0678
Pf3D7_05	1284502	1285110	1.99949	1.50809	1.36255	0.712028	47	1.28747
Pf3D7_05	1285234	1285846	2.09551	1.91705	1.47295	0.702277	49	1.39324
Pf3D7_05	1292262	1292722	2.07794	1.96331	1.24402	1.31762	37	0.833915
Pf3D7_05	1292880	1293794	1.51212	1.38065	1.85744	2.06932	64	0.688666
Pf3D7_05	1293832	1294898	0.178687	0.06884	2.17608	2.11666	74	2.10724
Pf3D7_05	1295428	1296192	2.44054	2.39411	1.62327	1.70364	48	0.81727
Pf3D7_05	1301219	1301764	3.77835	3.36406	3.56416	2.40714	43	1.37121
Pf3D7_05	1308273	1309935	3.2208	1.10279	1.92407	0.559068	129	2.66174
Pf3D7_05	1312753	1314033	2.4096	1.20667	1.98143	0.923839	105	1.48576
Pf3D7_05	1316541	1316817	2.67964	1.19055	1.24981	0.0206321	21	2.65901
Pf3D7_05	1318526	1319168	2.34197	1.3041	0.391023	-0.792778	42	3.13475
Pf3D7_07	43689	44766	2.32609	0.857074	-0.554775	-0.702805	50	3.02889
Pf3D7_07	80066	80462	4.55398	3.56647	2.37075	0.78227	32	3.77171
Pf3D7_07	80475	81798	4.61851	3.91378	2.46399	1.13258	89	3.48593
Pf3D7_07	83609	84272	2.12338	0.798997	-0.161184	-0.677755	44	2.80113
Pf3D7_07	91404	92007	3.36793	2.03155	1.15875	0.614686	38	2.75325
Pf3D7_07	92135	92969	3.29712	2.05998	0.793603	0.109527	69	3.1876
Pf3D7_07	97857	98495	2.13998	0.247979	-0.661387	-0.379311	38	2.80137
Pf3D7_07	98671	99734	5.21045	3.40594	4.52488	5.03455	75	1.80451
Pf3D7_07	105724	106082	2.54991	2.84849	1.60021	0.634598	22	2.2139
Pf3D7_07	106224	108526	3.30178	3.65532	3.41628	2.64001	178	1.01531
Pf3D7_07	110392	111687	-0.523622	-0.340513	0.553406	2.39404	106	2.91766
Pf3D7_07	114009	115696	-0.584355	-0.374912	0.384259	2.11798	124	2.70233
Pf3D7_07	126425	127236	2.39539	1.82512	0.247071	-0.472939	33	2.86833
Pf3D7_07	135266	136258	2.00986	0.618637	0.408059	2.91094	82	2.50288
Pf3D7_07	136318	138264	2.65356	1.52089	0.419939	2.78158	150	2.36164
Pf3D7_07	140344	141050	2.45357	0.499123	0.389032	2.26596	54	2.06454
Pf3D7_07	144678	146140	0.357517	-0.247115	0.109394	2.34639	114	2.59351
Pf3D7_07	147233	148507	3.62088	1.34155	0.79469	2.65171	105	2.82619
Pf3D7_07	152565	153871	1.567	0.0263817	0.451587	2.15908	99	2.1327
Pf3D7_07	157060	157651	3.71297	2.63762	2.31247	1.75777	38	1.95519
Pf3D7_07	159485	159827	4.3846	3.29846	1.8065	0.913004	13	3.47159
Pf3D7_07	160323	161355	5.10466	4.3976	3.62738	2.67576	65	2.42889
Pf3D7_07	168511	169099	1.60974	1.62506	0.93018	0.43793	27	1.18713
Pf3D7_07	170606	171343	1.56646	1.91465	2.68522	2.09798	60	1.11876
Pf3D7_07	171919	172641	0.971212	1.08158	1.99053	1.58812	52	1.01932
Pf3D7_07	177876	182498	1.73863	2.81634	2.5285	2.52811	357	1.07771
Pf3D7_07	184742	185923	1.44562	1.94634	2.26212	1.51914	94	0.816503
Pf3D7_07	190978	191965	2.75173	2.31198	1.82288	1.35198	70	1.39975
Pf3D7_07	192631	193161	1.85301	1.91384	2.03477	1.05209	38	0.982675
Pf3D7_07	195953	197882	2.72718	2.36606	2.00715	1.48259	159	1.24459
Pf3D7_07	200967	201329	1.50981	1.88016	1.81756	2.16225	20	0.652441
Pf3D7_07	202021	202770	4.30367	4.59104	3.94847	2.88377	56	1.70727
Pf3D7_07	208840	208912	4.86025	4.08011	4.12255	2.88509	4	1.97516
Pf3D7_07	208992	209040	4.96667	4.61808	4.8516	3.73502	2	1.23165
Pf3D7_07	209079	211564	3.39318	2.9576	2.29984	1.54547	175	1.84772
Pf3D7_07	211842	213494	2.58758	2.40683	1.42309	1.1373	130	1.45028
Pf3D7_07	213792	215368	2.52447	2.33953	1.36127	0.858428	105	1.66604
Pf3D7_07	215452	221771	2.86551	2.49362	1.61053	0.97587	474	1.88965
Pf3D7_07	223947	225552	2.24522	2.40179	2.08807	1.58321	115	0.818585
Pf3D7_07	225588	227200	1.73401	2.0305	1.81404	1.34526	127	0.685239
Pf3D7_07	228924	230002	2.01125	2.27269	2.26082	1.87362	81	0.399064
Pf3D7_07	235411	235932	0.326738	0.61237	1.11738	2.32775	36	2.00101
Pf3D7_07	236282	238084	-0.638023	-0.433807	0.638422	2.04238	144	2.68041
Pf3D7_07	238536	238854	1.84547	2.08526	0.484625	2.19258	25	1.70796
Pf3D7_07	239090	245341	-0.123338	-0.0214897	1.22663	2.71064	467	2.83398
Pf3D7_07	245699	246090	-0.427227	-0.270749	0.960853	2.04286	28	2.47009
Pf3D7_07	246684	247407	2.08592	1.77229	2.12335	1.4577	58	0.665643
Pf3D7_07	247963	249893	2.77736	2.68418	2.31033	1.10551	151	1.67186
Pf3D7_07	253419	255613	0.472279	1.35716	2.1975	2.60948	168	2.1372
Pf3D7_07	256263	257329	0.0446218	0.716958	1.33995	2.15715	78	2.11253
Pf3D7_07	257635	258627	0.307152	1.19363	1.91022	2.16998	80	1.86283
Pf3D7_07	264132	268880	-0.769393	0.0679522	1.39741	2.99184	347	3.76124
Pf3D7_07	271123	271401	3.97788	3.89701	1.82517	2.26556	9	2.15272
Pf3D7_07	271404	284452	3.50726	3.46829	2.6232	2.82133	933	0.884054
Pf3D7_07	293654	296446	-0.348957	0.91318	1.23822	2.44836	221	2.79731
Pf3D7_07	301639	305532	2.83571	2.64941	2.38583	1.78226	283	1.05345
Pf3D7_07	307662	308513	-0.479234	-0.328412	1.48742	2.87878	69	3.35802
Pf3D7_07	308567	309999	-0.354427	-0.457719	1.02352	2.58475	113	3.04247
Pf3D7_07	310105	310597	-0.425578	-0.508881	0.933603	1.99155	39	2.50043
Pf3D7_07	317358	317870	0.70264	2.07902	2.29516	2.50842	40	1.80578
Pf3D7_07	318064	318772	0.961978	1.97846	2.34011	2.34985	49	1.38787
Pf3D7_07	319684	319835	-0.823878	-0.317026	0.662955	0.651032	11	1.48683
Pf3D7_07	320354	322819	1.39963	3.78189	3.97545	4.16602	204	2.76639
Pf3D7_07	326788	334087	2.9521	2.5296	2.12097	3.23935	562	1.11838
Pf3D7_07	336416	338473	1.63282	2.58577	2.39598	1.38969	168	1.19609
Pf3D7_07	340595	340821	5.86118	5.59359	3.24226	2.50874	13	3.35245
Pf3D7_07	340853	341547	1.88263	1.52205	1.13311	0.557165	40	1.32546
Pf3D7_07	345481	346169	1.47705	2.52103	1.85598	1.86328	37	1.04398
Pf3D7_07	348781	349274	2.4129	2.19058	1.88612	2.00536	40	0.526781
Pf3D7_07	349622	352470	2.3034	1.97944	1.83093	1.64886	229	0.654541
Pf3D7_07	355730	356836	1.1072	1.80272	2.07132	2.0811	75	0.973903
Pf3D7_07	356928	357480	0.102978	1.1349	1.83694	2.08166	45	1.97868
Pf3D7_07	357824	358440	1.52264	2.17238	1.79387	2.11845	38	0.649735
Pf3D7_07	360944	361413	2.82535	1.79824	1.35599	1.28604	24	1.5393
Pf3D7_07	362236	362514	5.47417	5.74994	4.28032	3.39289	22	2.35705
Pf3D7_07	365425	370401	3.60071	3.6995	2.93485	2.81748	330	0.882016
Pf3D7_07	370441	370752	3.58281	3.51847	1.56048	1.29414	7	2.28867
Pf3D7_07	379930	380806	1.18088	0.902006	1.44642	2.02866	71	1.12666
Pf3D7_07	385315	386711	1.15251	2.73042	2.90584	3.1044	115	1.95189
Pf3D7_07	387498	389876	0.447751	1.68402	1.67687	2.16404	162	1.71629
Pf3D7_07	389940	390572	0.0628721	1.21096	1.6734	1.9094	49	1.84652
Pf3D7_07	394264	397165	-0.905509	0.00317354	1.23043	3.52492	208	4.43043
Pf3D7_07	399291	400232	2.98385	3.19026	2.69885	1.72846	77	1.4618
Pf3D7_07	400256	401282	2.40786	2.3482	2.36936	1.31722	84	1.09064
Pf3D7_07	404223	404979	1.07024	1.11386	0.766649	1.94147	55	1.17482
Pf3D7_07	413079	414350	2.26243	2.27564	2.4409	2.78877	86	0.526342
Pf3D7_07	415404	415956	2.08272	1.19487	1.33777	1.49044	45	0.887844
Pf3D7_07	422307	422933	2.30966	1.76012	1.74405	0.559246	51	1.75042
Pf3D7_07	428275	428484	5.00885	5.34692	4.43627	3.60502	16	1.7419
Pf3D7_07	436970	438308	2.514	2.66649	2.82678	1.79407	104	1.0327
Pf3D7_07	438774	439992	2.75371	3.01154	2.88725	1.62866	84	1.38288
Pf3D7_07	440174	440588	3.07032	3.01727	1.97029	1.23521	21	1.83511
Pf3D7_07	440961	443699	3.19442	2.88556	2.43009	1.75797	215	1.43644
Pf3D7_07	446880	447566	2.28688	3.589	3.41743	3.28447	55	1.30211
Pf3D7_07	451455	453710	3.02991	3.04183	2.57256	1.59783	185	1.444
Pf3D7_07	454668	455479	2.28324	2.3509	2.68464	2.16077	62	0.523871
Pf3D7_07	458600	459767	2.19863	2.16797	1.23127	0.853071	65	1.34555
Pf3D7_07	463593	464229	0.229231	1.16619	2.18312	1.34725	48	1.95389
Pf3D7_07	465225	466083	1.31132	1.9094	1.49384	1.39886	68	0.598077
Pf3D7_07	468379	468539	1.57545	1.4932	1.61269	1.0367	11	0.575994
Pf3D7_07	468938	469331	2.37202	2.27067	1.76663	1.16175	32	1.21027
Pf3D7_07	469519	472191	2.25817	2.08379	1.74671	1.10979	179	1.14837
Pf3D7_07	472619	474778	2.64014	2.79093	2.3818	1.86944	170	0.921495
Pf3D7_07	475288	477127	2.73456	2.87409	2.33832	1.84922	141	1.02487
Pf3D7_07	478614	479172	0.983933	2.49172	2.03129	1.96369	41	1.50779
Pf3D7_07	479712	482612	1.12773	2.5327	2.62235	2.72347	217	1.59574
Pf3D7_07	485235	486211	2.18537	2.02195	1.85362	1.02075	63	1.16462
Pf3D7_07	486501	487037	2.14005	2.05771	1.28186	0.454863	44	1.68518
Pf3D7_07	487605	489136	2.6782	2.69472	2.17818	1.14515	122	1.54957
Pf3D7_07	490467	491573	2.46635	2.95773	3.45754	4.05579	86	1.58944
Pf3D7_07	502893	503840	1.24477	1.85757	2.50323	2.71131	77	1.46654
Pf3D7_07	506503	507257	0.944652	1.78134	1.92136	2.25501	51	1.31036
Pf3D7_07	507525	508161	0.614482	1.42642	1.86476	2.14545	52	1.53097
Pf3D7_07	510230	511262	0.357383	1.26557	1.63802	2.04117	66	1.68379
Pf3D7_07	519648	520866	1.36731	1.77724	1.81861	1.90991	93	0.542598
Pf3D7_07	522568	523774	1.75333	2.08961	2.53631	2.62623	98	0.8729
Pf3D7_07	524410	524938	1.54942	1.84549	1.93021	2.08352	43	0.534104
Pf3D7_07	524966	525676	1.74522	2.00226	1.42725	1.84371	52	0.575003
Pf3D7_07	526340	526988	1.444	1.88863	1.97145	2.21279	53	0.768789
Pf3D7_07	527879	528919	3.14649	3.22932	2.75769	1.81685	64	1.41247
Pf3D7_07	529908	531098	2.51378	2.22969	2.10927	1.62674	88	0.887041
Pf3D7_07	531494	532626	0.806378	2.09628	1.51946	0.609977	63	1.4863
Pf3D7_07	533846	534516	4.62301	4.55315	3.27624	2.3065	42	2.31651
Pf3D7_07	536747	537352	3.20597	2.71759	1.00646	0.486566	42	2.7194
Pf3D7_07	538079	539209	2.64217	2.47315	2.14705	1.94214	84	0.700031
Pf3D7_07	542659	546348	3.17583	4.0373	3.60905	2.59144	281	1.44586
Pf3D7_07	547897	548610	3.19346	1.96562	2.06855	1.98396	58	1.22784
Pf3D7_07	554714	555073	3.65226	3.61088	3.11205	2.36373	26	1.28852
Pf3D7_07	555786	557972	2.13464	2.47511	2.04435	1.1709	160	1.30422
Pf3D7_07	561861	562689	2.57218	2.31274	1.85037	0.996776	62	1.57541
Pf3D7_07	567328	569867	2.17302	1.30199	-0.126547	0.0562662	81	2.29956
Pf3D7_07	569975	574803	3.61484	1.39761	-0.151982	0.159009	386	3.76682
Pf3D7_07	582716	585416	2.91127	1.7454	0.124113	0.279964	85	2.78716
Pf3D7_07	585668	587032	2.29638	0.513714	-0.827254	-0.732924	108	3.12363
Pf3D7_07	587058	590509	3.39364	1.42228	-0.503771	-0.217627	278	3.89741
Pf3D7_07	598284	605898	3.02234	1.23688	-0.440714	-0.0897967	519	3.46306
Pf3D7_07	613134	614456	3.08773	0.739717	-0.250548	-0.0857523	104	3.33828
Pf3D7_07	624807	625793	2.19627	0.443346	-0.7824	-0.635274	78	2.97867
Pf3D7_07	626369	629686	3.1214	1.26214	-0.40278	-0.224322	266	3.52418
Pf3D7_07	636764	640719	2.61061	0.930659	-0.179551	0.231657	188	2.79016
Pf3D7_07	643043	643859	1.96126	0.389322	-0.672411	-0.429379	62	2.63367
Pf3D7_07	645704	647887	2.17331	1.36694	-0.332414	0.290688	36	2.50573
Pf3D7_07	648399	648735	2.43274	0.778562	-1.28507	-0.987735	27	3.7178
Pf3D7_07	648835	653111	3.02833	1.14212	-0.461544	0.0870445	339	3.48988
Pf3D7_07	662582	663070	2.19621	0.219357	-0.485467	0.150378	28	2.68168
Pf3D7_07	668875	669118	2.00923	1.42277	0.864075	0.758941	19	1.25029
Pf3D7_07	672363	672627	2.49306	1.32164	1.89369	2.02177	21	1.17142
Pf3D7_07	679757	680678	0.419351	0.625888	1.40059	2.47262	60	2.05326
Pf3D7_07	682445	684115	2.86217	2.53574	2.31737	2.21945	116	0.642715
Pf3D7_07	684511	685703	2.32802	2.14211	1.72411	1.64322	80	0.684802
Pf3D7_07	686151	692055	3.3417	3.00245	2.30068	2.11711	424	1.22459
Pf3D7_07	692653	693154	2.07241	2.05581	1.20659	1.30988	38	0.865819
Pf3D7_07	698478	698849	3.04031	2.99797	1.43816	1.9305	30	1.60215
Pf3D7_07	706837	708485	2.09901	1.55974	1.70563	1.91807	126	0.539271
Pf3D7_07	709531	710249	1.20376	0.813325	1.78665	1.93045	49	1.11713
Pf3D7_07	713591	714087	2.04101	1.87196	1.95441	1.78334	40	0.257676
Pf3D7_07	720332	721185	2.52811	2.58607	2.38956	2.07636	59	0.509713
Pf3D7_07	723361	724206	2.18298	1.46855	1.62492	1.26888	54	0.914091
Pf3D7_07	728827	729795	2.51083	2.4855	2.19217	1.40225	78	1.10858
Pf3D7_07	731437	734771	0.363116	1.65009	2.37983	2.61043	261	2.24732
Pf3D7_07	735675	737039	0.593677	1.94625	1.86266	2.77624	94	2.18256
Pf3D7_07	737487	738057	-0.421438	0.887697	1.38505	2.3199	46	2.74134
Pf3D7_07	743496	744224	0.398175	2.24734	2.54938	1.69724	54	2.15121
Pf3D7_07	744929	745433	0.320263	1.52389	1.2108	0.542151	27	1.20362
Pf3D7_07	746444	748708	0.720912	2.22379	2.47429	1.92999	187	1.75338
Pf3D7_07	750976	752280	1.91434	3.2033	2.85563	2.27796	106	1.28896
Pf3D7_07	754615	755944	0.545979	2.22756	2.20513	1.72362	105	1.68158
Pf3D7_07	758583	759763	2.76114	2.39591	2.90744	2.02157	93	0.885872
Pf3D7_07	763075	766284	3.32901	2.90329	1.78864	1.05251	238	2.27651
Pf3D7_07	767994	770343	2.85113	1.94587	2.01281	1.55311	181	1.29802
Pf3D7_07	772657	774344	1.67481	2.8348	1.66738	1.78037	118	1.16742
Pf3D7_07	774410	775089	2.11691	2.77453	2.39651	2.54754	22	0.657624
Pf3D7_07	781240	781492	1.62131	1.99483	2.61942	1.85201	18	0.99811
Pf3D7_07	783817	784967	0.684409	2.08332	2.07951	1.37968	89	1.39891
Pf3D7_07	786363	786502	2.02869	2.61506	2.41258	1.74451	10	0.870554
Pf3D7_07	787446	788872	4.30693	4.37018	4.35015	3.33418	97	1.036
Pf3D7_07	790877	791737	2.18291	2.21971	2.62612	1.77747	53	0.848644
Pf3D7_07	791746	791891	0.797122	0.659174	0.254704	-0.465282	11	1.2624
Pf3D7_07	799948	800277	0.69014	0.921744	1.33371	1.34148	16	0.651339
Pf3D7_07	800567	802039	2.87585	2.54816	2.04549	2.58243	81	0.830365
Pf3D7_07	804366	806075	2.62814	2.0853	1.81935	1.80682	109	0.821312
Pf3D7_07	807151	807233	4.334	4.56036	3.9016	3.8077	5	0.75266
Pf3D7_07	807253	807999	2.74171	2.64928	2.55758	2.15069	54	0.591023
Pf3D7_07	811440	813072	0.909636	0.597958	0.620081	2.10262	123	1.50466
Pf3D7_07	814752	818253	0.00977384	1.66059	2.03224	2.90726	242	2.89748
Pf3D7_07	820170	821789	3.24341	3.69918	3.14227	2.89555	133	0.803632
Pf3D7_07	824359	824981	1.63596	1.91073	1.82787	1.05916	50	0.851576
Pf3D7_07	828327	829392	2.26871	2.45356	1.63146	0.759189	53	1.69437
Pf3D7_07	829710	830640	2.36087	2.48241	1.3637	0.527953	68	1.95446
Pf3D7_07	833443	833947	1.83474	1.94306	0.486655	0.485377	35	1.45768
Pf3D7_07	840519	840895	1.5197	2.1336	0.807229	0.205747	29	1.92785
Pf3D7_07	843727	844031	2.72892	2.91873	2.27184	2.17076	19	0.747978
Pf3D7_07	852565	855101	0.417801	1.90601	2.50401	1.86396	196	2.08621
Pf3D7_07	855183	856455	0.656953	2.26651	2.45606	2.15782	103	1.79911
Pf3D7_07	856515	858237	0.825473	2.31216	2.25798	1.73612	129	1.48669
Pf3D7_07	858491	859461	-0.618255	0.690296	2.04198	1.34113	78	2.66023
Pf3D7_07	877814	878388	1.93887	1.90186	2.0714	1.97246	37	0.169538
Pf3D7_07	886925	887877	1.1688	2.38988	2.22968	1.13491	77	1.25497
Pf3D7_07	894366	895344	1.51771	2.30663	2.6308	1.84523	58	1.11309
Pf3D7_07	900391	900749	1.61522	1.33822	2.06971	1.01441	28	1.0553
Pf3D7_07	902457	902969	2.10754	1.41097	1.37419	0.78619	42	1.32135
Pf3D7_07	904632	905538	0.967052	1.7517	1.89824	2.10707	69	1.14002
Pf3D7_07	905706	908969	1.38813	2.29253	2.62801	2.83858	246	1.45046
Pf3D7_07	910390	911423	0.497243	1.95998	2.73886	2.85778	69	2.36054
Pf3D7_07	911651	912030	0.69522	1.86328	1.50513	1.97128	31	1.27606
Pf3D7_07	913847	914023	5.26182	5.26363	3.40093	2.51511	4	2.74852
Pf3D7_07	914118	914868	5.20808	5.13065	4.33772	3.34379	51	1.86428
Pf3D7_07	916959	917863	3.16296	2.93345	2.98603	2.21566	49	0.947295
Pf3D7_07	919012	919590	2.08239	1.97004	2.1377	1.92492	47	0.212777
Pf3D7_07	919732	920189	1.37665	1.52247	1.74699	1.75718	34	0.380529
Pf3D7_07	921358	922586	1.73265	1.5518	2.20444	1.98194	102	0.652638
Pf3D7_07	924222	924568	2.51611	2.34138	1.70201	1.81014	27	0.814094
Pf3D7_07	924792	925440	1.70653	1.40786	1.74878	1.26698	49	0.481804
Pf3D7_07	926780	927116	2.35184	2.282	0.976148	0.970274	26	1.38157
Pf3D7_07	928742	929246	1.7921	1.73689	1.30752	1.46193	40	0.484584
Pf3D7_07	932171	932876	2.2812	1.83942	2.1009	1.42439	48	0.856818
Pf3D7_07	933241	934008	2.90673	2.50363	1.845	1.31664	61	1.59008
Pf3D7_07	934830	935322	4.02723	3.8255	2.76598	1.90532	34	2.12191
Pf3D7_07	943192	944158	1.75932	2.12142	1.67089	1.25052	50	0.870898
Pf3D7_07	947012	948212	2.38716	1.61473	1.43019	2.35366	71	0.956963
Pf3D7_07	948640	949633	1.94235	1.14275	1.06397	2.15718	75	1.09321
Pf3D7_07	952135	953906	1.73581	0.642875	1.17752	2.1056	123	1.46273
Pf3D7_07	957419	957755	0.789261	1.8191	2.67288	2.12196	13	1.88362
Pf3D7_07	959519	960223	1.69971	1.69781	2.18093	1.80989	36	0.483122
Pf3D7_07	962904	963290	1.5862	2.00021	2.08521	2.46485	29	0.878648
Pf3D7_07	969555	970047	1.61397	1.64092	1.98576	1.53659	37	0.449166
Pf3D7_07	971810	972544	2.29811	3.41834	2.41793	2.07416	59	1.34418
Pf3D7_07	973334	973635	2.66217	1.91638	2.59077	2.17823	24	0.745794
Pf3D7_07	975853	976192	1.83577	1.56684	2.00695	2.04134	27	0.474492
Pf3D7_07	978533	979419	2.08695	1.35956	1.81445	1.11636	60	0.970589
Pf3D7_07	979667	980360	2.47616	1.70456	1.22469	0.195791	55	2.28037
Pf3D7_07	986835	987540	5.97472	5.91176	5.77247	4.98067	47	0.994054
Pf3D7_07	993655	993847	2.85026	3.05206	3.64021	3.24647	15	0.789952
Pf3D7_07	995091	995626	2.79636	2.93101	2.04822	2.35344	32	0.882792
Pf3D7_07	995858	995964	3.86357	3.92518	3.35607	3.6734	7	0.569116
Pf3D7_07	997152	997889	2.90282	2.34042	1.81213	1.62649	58	1.27633
Pf3D7_07	1001739	1003988	-0.754831	-0.338968	0.784615	3.01464	173	3.76947
Pf3D7_07	1005220	1008490	2.77353	2.60453	2.52384	1.793	231	0.980527
Pf3D7_07	1011033	1011719	2.13257	1.89863	1.55977	1.03379	55	1.09879
Pf3D7_07	1012296	1013393	3.53913	3.10201	2.58348	2.3167	74	1.22244
Pf3D7_07	1014262	1016070	3.57365	3.15272	2.97724	2.47922	142	1.09443
Pf3D7_07	1023527	1023988	2.27388	1.95514	2.28789	1.59396	32	0.693927
Pf3D7_07	1024278	1025111	2.16447	2.26247	2.42249	1.60074	63	0.821747
Pf3D7_07	1031142	1033767	-0.0411642	0.537436	1.09394	2.90203	213	2.94319
Pf3D7_07	1034296	1038564	3.56619	3.26054	2.56421	2.15864	325	1.40754
Pf3D7_07	1048608	1049257	0.723567	2.4668	1.83856	2.58361	47	1.86004
Pf3D7_07	1049743	1050651	-0.0493216	0.97231	1.25024	1.99615	71	2.04547
Pf3D7_07	1051441	1052157	0.078295	0.748076	1.44445	2.06682	45	1.98853
Pf3D7_07	1054885	1055609	0.617726	1.49311	1.80211	2.22228	37	1.60456
Pf3D7_07	1056077	1059388	2.64609	2.33042	2.27288	2.03986	233	0.606235
Pf3D7_07	1059412	1060122	2.56448	2.62231	2.04207	1.91563	58	0.70668
Pf3D7_07	1068513	1068641	3.61481	3.76314	3.01487	2.27431	7	1.48883
Pf3D7_07	1068671	1071825	4.0828	4.2896	3.26341	2.88525	231	1.40435
Pf3D7_07	1079027	1079497	2.29047	2.3176	1.61876	1.38262	30	0.934983
Pf3D7_07	1082418	1083725	0.564083	1.30987	2.13441	2.26608	90	1.702
Pf3D7_07	1086581	1087495	0.403327	1.15749	1.68921	1.8414	64	1.43807
Pf3D7_07	1087691	1088217	0.580186	1.34271	1.46819	1.86556	37	1.28537
Pf3D7_07	1090345	1091427	2.51415	2.06785	1.7498	1.4072	59	1.10696
Pf3D7_07	1091525	1092255	2.03953	1.69104	1.15842	0.653997	52	1.38553
Pf3D7_07	1092579	1098694	3.10158	2.87652	2.41529	1.77607	439	1.32551
Pf3D7_07	1099596	1101224	2.22726	2.03586	1.5848	0.963075	120	1.26419
Pf3D7_07	1103088	1104287	0.411186	1.96324	2.19371	2.63892	81	2.22774
Pf3D7_07	1114309	1118352	1.74227	2.61357	2.85396	2.76618	324	1.11169
Pf3D7_07	1127578	1130130	2.7959	2.3688	1.59448	0.689685	180	2.10621
Pf3D7_07	1136018	1137504	0.762691	0.960345	2.77639	3.44266	70	2.67997
Pf3D7_07	1141806	1142266	2.12792	1.99363	1.36482	1.37837	36	0.763105
Pf3D7_07	1142412	1143348	1.37127	1.2536	1.78463	1.97847	67	0.724864
Pf3D7_07	1143372	1144450	0.128354	0.025922	2.20491	2.09482	75	2.17899
Pf3D7_07	1145254	1145733	3.45074	3.39515	2.3544	2.60557	30	1.09634
Pf3D7_07	1147335	1148031	2.10919	1.47026	0.69816	0.0043198	45	2.10487
Pf3D7_07	1148942	1149453	2.3436	1.61056	0.633974	1.34571	42	1.70963
Pf3D7_07	1149513	1151498	2.7405	1.70494	0.838506	1.37675	151	1.902
Pf3D7_07	1155887	1156733	2.25466	0.922462	1.24327	0.475193	66	1.77947
Pf3D7_07	1159532	1160128	1.0808	1.88752	2.34415	2.74239	48	1.6616
Pf3D7_07	1160284	1161284	1.59624	1.85591	2.23688	2.26951	82	0.673275
Pf3D7_07	1161412	1162316	0.829616	0.829097	1.65768	1.87845	43	1.04936
Pf3D7_07	1164207	1164853	2.46534	2.51374	2.0648	2.0124	37	0.501342
Pf3D7_07	1165703	1167161	2.16178	2.08664	1.92323	2.06517	102	0.238541
Pf3D7_07	1167451	1168789	2.295	2.08484	2.10953	2.1325	102	0.210162
Pf3D7_07	1168845	1170273	1.88038	1.50808	2.04564	2.06634	114	0.558254
Pf3D7_07	1170849	1171803	2.0237	1.85176	1.62878	1.33935	66	0.684351
Pf3D7_07	1175197	1175571	1.84017	1.92612	1.80898	2.04356	28	0.234576
Pf3D7_07	1176605	1178183	1.94536	1.74043	1.97129	2.04681	115	0.306372
Pf3D7_07	1181932	1191953	2.75059	3.00384	2.76696	2.51105	735	0.492789
Pf3D7_07	1198679	1199191	1.83731	2.759	2.24168	2.13378	41	0.921685
Pf3D7_07	1202340	1202583	0.939277	0.97692	0.759866	0.301744	19	0.675176
Pf3D7_07	1202946	1203397	1.79967	2.12151	2.31198	1.94308	36	0.512303
Pf3D7_07	1204315	1205779	1.53013	2.08235	2.22053	1.97031	107	0.690408
Pf3D7_07	1205837	1206434	1.7233	2.33439	2.29904	2.06801	48	0.611084
Pf3D7_07	1207531	1208725	1.35598	2.05055	2.57957	2.36992	66	1.22359
Pf3D7_07	1210375	1210731	1.08811	2.16215	1.89455	1.63043	28	1.07405
Pf3D7_07	1212124	1213785	2.82983	2.51542	2.14633	1.15231	133	1.67752
Pf3D7_07	1215315	1216073	1.68847	1.53672	2.00315	1.32208	62	0.681075
Pf3D7_07	1216165	1217196	2.53813	2.11119	2.12628	1.28067	80	1.25746
Pf3D7_07	1218731	1219207	1.27197	1.84824	1.39706	1.16519	37	0.683051
Pf3D7_07	1226864	1228218	1.79176	1.99083	2.42154	1.68457	108	0.73697
Pf3D7_07	1246555	1247665	4.90125	5.42674	4.93044	4.3246	83	1.10214
Pf3D7_07	1253598	1254957	0.141879	1.44454	2.33429	1.9178	105	2.19241
Pf3D7_07	1255139	1256099	0.047246	1.22801	2.2407	1.8126	79	2.19345
Pf3D7_07	1257829	1258997	0.010589	1.07811	2.59752	2.08336	88	2.58693
Pf3D7_07	1262039	1263023	0.237992	1.38586	2.09016	1.73838	73	1.85216
Pf3D7_07	1264619	1264787	0.976091	2.21195	3.54802	3.24822	11	2.57193
Pf3D7_07	1265213	1265677	0.0607678	1.4412	1.74084	1.24294	37	1.68007
Pf3D7_07	1269217	1269852	1.10225	2.47502	2.7015	2.1643	48	1.59925
Pf3D7_07	1278886	1279390	0.185579	0.832362	1.93114	2.05211	41	1.86653
Pf3D7_07	1286181	1287055	0.813847	1.5968	2.19795	1.6718	70	1.3841
Pf3D7_07	1288833	1290048	2.28443	2.37448	1.95763	1.41617	86	0.958314
Pf3D7_07	1304213	1306879	3.0703	2.72519	2.18644	1.25267	215	1.81764
Pf3D7_07	1308223	1309473	2.24048	1.65201	1.32482	0.554819	83	1.68566
Pf3D7_07	1310747	1312071	2.70384	2.57128	1.99757	1.47129	102	1.23255
Pf3D7_07	1336280	1336808	2.00451	2.48172	2.1218	1.26506	27	1.21666
Pf3D7_07	1337161	1337456	2.14109	3.03273	2.6854	1.58982	19	1.44291
Pf3D7_07	1353198	1353968	0.794836	1.96153	1.20947	1.77483	59	1.1667
Pf3D7_07	1354548	1356830	2.41281	2.44044	2.01806	1.81257	163	0.627863
Pf3D7_07	1363331	1364639	0.754343	1.9527	1.48749	2.07306	99	1.31872
Pf3D7_07	1364807	1366329	0.0667919	1.54186	1.81365	2.52501	123	2.45822
Pf3D7_07	1367571	1368955	0.259891	1.48086	1.39371	2.12793	79	1.86804
Pf3D7_07	1376682	1377743	2.62419	0.808925	0.680999	1.97429	68	1.94319
Pf3D7_07	1381462	1382472	2.23986	1.88404	1.0278	1.32773	83	1.21205
Pf3D7_07	1383446	1387189	2.41899	1.05233	1.38757	0.707349	140	1.71164
Pf3D7_07	1394554	1397140	2.70299	0.930578	1.00234	1.67739	208	1.77241
Pf3D7_07	1405408	1406132	2.45469	1.29764	1.48563	0.584661	49	1.87003
Pf3D7_07	1414595	1415491	0.327908	0.109409	-0.432883	2.14597	73	2.57886
Pf3D7_07	1416395	1418018	0.0363203	0.0863804	-0.0493481	2.37084	125	2.42019
Pf3D7_07	1423537	1424040	1.82418	2.39293	2.06886	1.42858	41	0.964345
Pf3D7_07	1424182	1424984	1.3183	1.84052	1.14888	0.54812	63	1.2924
Pf3D7_07	1425448	1425952	1.99812	2.06409	1.79591	1.14433	41	0.919763
Pf3D7_07	1472964	1475305	2.51034	1.60347	-0.18245	0.214839	27	2.6928
Pf3D7_07	1475351	1476681	2.46271	0.340252	-0.599077	-0.300046	110	3.06179
Pf3D7_07	1476957	1481610	3.01685	0.980795	-0.379483	0.0205556	376	3.39633
Pf3D7_09	52648	53158	2.24701	2.15386	2.41168	2.12326	39	0.288424
Pf3D7_09	82002	82622	2.24052	3.07918	2.43396	1.7072	50	1.37198
Pf3D7_09	84986	85510	2.15644	2.0787	2.13635	1.12487	41	1.03158
Pf3D7_09	89360	91294	2.38168	3.135	2.01405	0.855931	137	2.27907
Pf3D7_09	94578	95074	-1.00813	-0.676294	-0.278747	2.02489	40	3.03302
Pf3D7_09	98984	100338	2.38633	2.30345	0.885205	0.379358	103	2.00698
Pf3D7_09	102491	104592	3.38437	1.44017	0.807783	1.81567	160	2.57659
Pf3D7_09	106513	107174	1.04295	2.09698	2.20565	1.57107	48	1.1627
Pf3D7_09	110064	110372	1.55311	0.114506	-0.0416735	2.25738	24	2.29905
Pf3D7_09	113408	115004	2.4027	2.20908	1.68321	0.874844	117	1.52785
Pf3D7_09	119260	120666	2.23387	2.97167	2.63886	1.82128	97	1.15039
Pf3D7_09	121620	124898	0.361046	2.57465	3.18857	2.865	254	2.82752
Pf3D7_09	129223	129699	2.8049	2.84142	2.09474	1.18833	38	1.6531
Pf3D7_09	130139	130889	2.09198	1.95991	1.21574	0.706236	54	1.38575
Pf3D7_09	133451	133495	5.20319	6.01425	5.5862	5.47496	1	0.811059
Pf3D7_09	133589	133721	4.39348	4.9666	4.56109	4.34021	6	0.626392
Pf3D7_09	133761	135135	2.5865	2.97132	2.75745	2.29255	70	0.678764
Pf3D7_09	140976	142004	-0.116296	1.19328	2.84907	3.21357	79	3.32987
Pf3D7_09	144236	145314	-0.238948	0.738281	1.61428	2.20236	75	2.44131
Pf3D7_09	145578	145982	-0.624441	0.539427	1.67017	2.23271	33	2.85715
Pf3D7_09	146176	147534	-0.674296	0.491653	1.63103	2.15324	112	2.82753
Pf3D7_09	149178	150276	-0.219314	0.868797	2.00909	2.17704	75	2.39636
Pf3D7_09	151334	151676	4.26159	3.92522	2.57888	2.24886	21	2.01273
Pf3D7_09	151699	159540	3.58376	3.30929	2.58149	2.17456	620	1.40921
Pf3D7_09	164406	165667	2.24223	1.79306	2.05427	1.31091	94	0.931312
Pf3D7_09	165803	166295	2.0724	1.4151	1.37059	1.13661	39	0.935791
Pf3D7_09	168491	170401	-0.320355	0.437412	0.699816	2.62954	117	2.9499
Pf3D7_09	170805	171923	-0.429246	-0.061738	0.176206	2.13399	75	2.56324
Pf3D7_09	177874	178908	0.468724	2.10275	1.37553	1.02911	53	1.63403
Pf3D7_09	186155	186381	2.15952	2.00565	1.62082	0.87801	17	1.28151
Pf3D7_09	187340	188620	4.46063	4.39504	3.587	3.3136	105	1.14703
Pf3D7_09	191791	195318	2.6528	3.04422	3.1295	2.81679	271	0.476699
Pf3D7_09	208166	208723	1.79341	3.19921	3.34811	3.41996	44	1.62655
Pf3D7_09	210075	210607	2.72814	3.39433	3.57792	2.77746	34	0.849775
Pf3D7_09	212513	213085	2.07036	1.94592	1.85595	1.88612	43	0.214418
Pf3D7_09	213111	213713	2.08236	1.45374	1.75443	1.42344	39	0.658928
Pf3D7_09	214373	216139	2.04643	1.59514	1.91236	1.80539	121	0.45129
Pf3D7_09	216203	216479	1.53939	1.2865	2.36414	1.90455	18	1.07764
Pf3D7_09	218673	219046	0.606999	2.23932	2.33802	2.2604	30	1.73102
Pf3D7_09	225017	225895	0.501022	2.5765	2.87258	2.75943	63	2.37156
Pf3D7_09	226209	232829	0.92722	3.02288	3.01482	3.06573	519	2.13851
Pf3D7_09	234499	235071	0.290415	1.66769	2.24044	1.92934	43	1.95002
Pf3D7_09	236357	237317	2.24907	2.11066	2.324	2.04237	64	0.281626
Pf3D7_09	238125	242651	2.7963	3.09	2.83962	2.96954	360	0.293695
Pf3D7_09	268077	268401	2.38071	2.61036	0.522572	0.789515	21	2.08779
Pf3D7_09	270738	274787	-0.954486	0.751728	1.49204	3.46999	273	4.42447
Pf3D7_09	275014	275478	0.0742789	1.27443	0.953485	2.74174	27	2.66746
Pf3D7_09	283826	284099	1.59801	1.30988	1.68089	0.97202	20	0.708868
Pf3D7_09	284197	284720	2.60394	2.55574	2.21705	1.48329	29	1.12065
Pf3D7_09	289047	289647	2.4091	1.95285	1.98891	1.47211	42	0.936996
Pf3D7_09	290069	290863	1.97149	1.44716	1.69825	1.092	49	0.879495
Pf3D7_09	293582	294258	2.64206	2.83442	2.20681	2.40291	54	0.627603
Pf3D7_09	294726	295462	0.711516	1.20233	1.64524	2.04037	57	1.32885
Pf3D7_09	295630	296154	0.803849	1.29982	1.8974	2.11865	41	1.3148
Pf3D7_09	298662	299334	1.69313	2.38149	1.50836	0.782296	55	1.59919
Pf3D7_09	299538	300232	0.992875	1.62633	1.93314	1.33388	57	0.940262
Pf3D7_09	301914	302990	1.4161	2.17285	1.25208	0.44121	79	1.73164
Pf3D7_09	303012	304176	1.96446	2.93176	2.4695	1.77327	86	1.15849
Pf3D7_09	308470	309036	1.47209	2.24164	1.71439	1.56897	46	0.769558
Pf3D7_09	319210	319543	1.82419	1.44072	1.4218	1.88172	26	0.459921
Pf3D7_09	320808	323339	4.44543	4.67328	3.43119	3.25143	180	1.42184
Pf3D7_09	324073	325747	2.04342	2.01815	0.170746	-0.171822	55	2.21525
Pf3D7_09	326059	327734	1.82086	1.80791	0.839255	0.521126	59	1.29973
Pf3D7_09	331042	331924	1.52926	1.9744	1.06883	0.531598	69	1.4428
Pf3D7_09	333675	334594	2.16177	2.26369	1.81561	0.64828	73	1.61541
Pf3D7_09	335740	336730	1.8706	1.56774	1.89478	0.806071	71	1.08871
Pf3D7_09	338250	339250	0.734879	2.0546	2.18332	1.26401	81	1.44844
Pf3D7_09	345885	346703	1.09062	0.635096	0.903149	2.02361	49	1.38851
Pf3D7_09	347387	348945	1.66804	0.834977	1.39495	1.93267	120	1.09769
Pf3D7_09	350179	350775	1.96244	2.40231	2.00685	0.921982	48	1.48032
Pf3D7_09	351948	354716	2.76048	3.14619	2.55549	2.91618	220	0.590701
Pf3D7_09	356053	356337	0.792594	0.747612	2.12688	3.6519	14	2.90429
Pf3D7_09	356658	357676	0.610702	0.659638	0.921783	2.74041	59	2.12971
Pf3D7_09	363973	364045	4.74521	4.6287	3.98679	3.84652	5	0.898692
Pf3D7_09	364062	364901	4.67837	4.73218	4.01911	3.77576	68	0.956419
Pf3D7_09	367147	367493	1.7179	1.85322	1.54211	1.82939	28	0.311105
Pf3D7_09	367858	368782	2.12245	3.36225	2.6585	2.07464	60	1.28761
Pf3D7_09	370069	371547	0.444103	0.850458	1.64951	2.50148	98	2.05738
Pf3D7_09	378027	379400	-0.333634	0.834906	1.71485	2.28674	99	2.62037
Pf3D7_09	383642	385482	0.550936	2.0052	2.02147	1.51424	100	1.47053
Pf3D7_09	387918	388317	-0.140278	1.04799	2.84075	3.17762	20	3.31789
Pf3D7_09	389597	394454	-0.801598	-0.399947	0.225712	2.69576	358	3.49736
Pf3D7_09	399194	400288	2.22684	2.11935	1.9328	0.842193	89	1.38465
Pf3D7_09	405185	406277	2.19494	2.3038	2.02706	1.49819	75	0.805617
Pf3D7_09	408843	409657	1.68515	1.82045	1.48217	0.380933	59	1.43952
Pf3D7_09	424163	425241	2.52557	2.36997	2.63879	2.06204	86	0.576746
Pf3D7_09	426741	428098	2.35326	2.04254	2.60375	2.30746	101	0.56121
Pf3D7_09	430672	431886	0.61674	-0.00911803	0.562241	2.4527	97	2.46181
Pf3D7_09	433230	435009	0.633379	2.14858	2.1102	2.53551	133	1.90213
Pf3D7_09	440457	440863	2.69215	2.40786	1.47015	2.32042	19	1.222
Pf3D7_09	456950	459523	1.85675	2.23301	2.18768	2.04349	186	0.376256
Pf3D7_09	459847	460109	1.04723	1.70575	2.3954	2.54722	21	1.49999
Pf3D7_09	464550	465720	2.33737	2.77732	3.25876	2.99506	89	0.921396
Pf3D7_09	469818	470586	1.58448	1.20022	1.60629	1.96175	56	0.761532
Pf3D7_09	472047	473023	1.57613	1.30762	1.90896	2.19212	78	0.884506
Pf3D7_09	475983	476579	2.09979	1.38578	0.795511	0.586834	44	1.51295
Pf3D7_09	477768	479776	2.14886	2.87757	2.6468	2.3562	158	0.728717
Pf3D7_09	483431	484445	2.1397	1.84359	1.29688	1.70917	77	0.842816
Pf3D7_09	484715	485837	1.64336	1.71759	1.59388	2.23797	89	0.644085
Pf3D7_09	486417	487207	1.87524	1.69928	1.61637	2.11271	55	0.496336
Pf3D7_09	495206	495497	1.78434	1.57573	2.30898	1.80778	23	0.733244
Pf3D7_09	495937	497107	0.219907	2.06094	2.93529	2.37531	88	2.71538
Pf3D7_09	504999	506281	-1.26779	-1.25071	-0.371697	2.28979	90	3.55757
Pf3D7_09	509630	509878	1.47167	2.98036	3.22447	3.51423	14	2.04257
Pf3D7_09	509925	510518	0.877869	2.14453	1.93958	2.2194	45	1.34153
Pf3D7_09	522212	523880	2.01419	1.90227	1.64259	0.869611	132	1.14458
Pf3D7_09	524480	526009	2.46372	2.5058	1.3994	0.671702	114	1.8341
Pf3D7_09	530190	531282	0.0252626	1.37	2.26082	2.41413	89	2.38886
Pf3D7_09	536117	536672	0.316264	0.906784	1.80678	2.30771	46	1.99144
Pf3D7_09	537284	537678	2.87567	2.17464	1.19644	1.22567	15	1.67923
Pf3D7_09	537936	538101	4.56689	3.87242	4.02031	4.06794	5	0.694469
Pf3D7_09	538212	539863	3.9476	3.65516	2.88481	2.73174	113	1.21586
Pf3D7_09	541226	543937	1.7816	2.14863	1.7649	1.11134	207	1.03729
Pf3D7_09	544446	545730	2.20819	2.62674	2.21746	1.49948	100	1.12727
Pf3D7_09	546791	548092	2.62909	2.53142	2.17219	1.5435	100	1.08559
Pf3D7_09	551417	553158	2.49814	3.26858	3.50204	2.98676	134	1.0039
Pf3D7_09	554392	555099	2.30953	2.06016	1.09387	0.39272	29	1.91681
Pf3D7_09	556081	557949	2.43894	2.6749	1.72743	1.46468	108	1.21022
Pf3D7_09	563673	565170	2.68413	2.32276	1.6584	0.861466	110	1.82266
Pf3D7_09	567274	567988	2.3941	2.5755	2.33711	2.01853	49	0.556965
Pf3D7_09	568128	568432	2.34604	2.46179	2.47084	2.43182	24	0.124794
Pf3D7_09	568488	568631	1.64368	1.46823	0.933403	1.1785	11	0.710277
Pf3D7_09	569115	569631	2.60155	2.39613	2.09384	1.21988	32	1.38167
Pf3D7_09	571757	572627	0.664967	2.00414	1.56244	0.551615	66	1.45252
Pf3D7_09	575670	576322	2.72983	2.8061	1.921	1.24282	51	1.56328
Pf3D7_09	576951	579017	2.72345	2.07941	2.06798	1.35988	156	1.36357
Pf3D7_09	582331	583579	2.04988	2.49361	2.98308	2.76394	74	0.933199
Pf3D7_09	584717	585262	0.483134	1.60954	2.37641	2.18094	40	1.89328
Pf3D7_09	587140	587922	-0.378316	0.319849	1.75546	1.61604	63	2.13378
Pf3D7_09	589254	590122	1.65309	2.32484	1.92449	1.57049	53	0.754344
Pf3D7_09	590240	591176	1.691	1.73079	1.8538	1.80812	77	0.162797
Pf3D7_09	593098	593315	1.96979	1.26554	1.27927	3.67731	14	2.41177
Pf3D7_09	594758	596112	2.22829	2.22205	1.85686	0.814721	96	1.41357
Pf3D7_09	596164	597216	2.07398	2.22248	1.52988	0.518882	87	1.7036
Pf3D7_09	597956	598988	2.1854	1.9003	1.73185	0.726382	77	1.45902
Pf3D7_09	599802	600552	2.15946	1.76433	1.70142	0.836333	60	1.32313
Pf3D7_09	601067	604526	0.179039	0.818535	0.549701	2.63527	261	2.45623
Pf3D7_09	608840	609822	1.65801	1.90546	1.42215	1.89589	66	0.483302
Pf3D7_09	613347	615271	2.7997	2.92179	2.49928	1.70645	150	1.21534
Pf3D7_09	617954	619013	-0.389419	-0.0220655	1.54764	2.71207	51	3.10149
Pf3D7_09	621024	623234	0.431085	1.32018	2.05047	2.02547	165	1.61938
Pf3D7_09	623803	624313	0.684347	1.55011	1.80418	1.61156	38	1.11983
Pf3D7_09	624751	625637	0.91612	2.02302	1.93288	2.09085	73	1.17473
Pf3D7_09	631150	632198	2.0832	1.82654	1.23385	0.580878	77	1.50232
Pf3D7_09	633565	634191	1.24568	2.61931	2.40639	2.72209	51	1.4764
Pf3D7_09	640258	641194	-0.419967	0.872548	1.45833	2.09519	77	2.51516
Pf3D7_09	643223	644034	3.70215	3.84069	3.1425	2.70032	41	1.14038
Pf3D7_09	647662	648606	1.18426	2.10465	1.87092	0.767666	67	1.33699
Pf3D7_09	650017	650201	3.55985	3.63417	2.59269	1.80531	10	1.82886
Pf3D7_09	650371	650439	5.70799	5.8989	5.68686	4.5903	2	1.30861
Pf3D7_09	650576	654832	3.57068	4.15765	3.98125	3.33163	349	0.826023
Pf3D7_09	660167	660883	2.24394	1.47296	1.6899	1.02469	58	1.21925
Pf3D7_09	661472	662317	0.353141	1.70968	2.50534	2.46571	55	2.1522
Pf3D7_09	667246	669837	-0.692126	-0.393677	0.833665	2.63875	193	3.33088
Pf3D7_09	669977	671695	-0.260797	0.273437	0.328779	2.20368	126	2.46447
Pf3D7_09	676336	677476	1.66317	2.11432	2.05984	1.11153	93	1.00278
Pf3D7_09	681030	681926	-0.937577	-0.552162	1.27116	1.96686	39	2.90444
Pf3D7_09	685244	685596	0.743506	0.861931	2.28428	2.02821	23	1.54077
Pf3D7_09	691559	692283	1.45212	2.23896	1.86506	1.1893	42	1.04965
Pf3D7_09	692429	692785	1.45021	2.49882	2.11688	1.28783	19	1.21099
Pf3D7_09	696853	698019	3.33167	2.74302	1.83452	2.6746	89	1.49715
Pf3D7_09	698206	699397	1.97535	1.52484	0.86516	1.24036	42	1.11019
Pf3D7_09	700267	700371	3.51514	2.13274	1.87951	2.08402	7	1.63564
Pf3D7_09	705559	706345	2.17337	1.36912	1.56644	1.71981	58	0.804253
Pf3D7_09	706582	707575	1.91296	3.09831	3.06278	2.90774	77	1.18535
Pf3D7_09	707899	709680	0.960041	1.94148	2.53542	2.53702	136	1.57698
Pf3D7_09	713206	715040	2.65375	2.87936	2.21457	1.45383	144	1.42552
Pf3D7_09	729964	730580	1.53755	1.46025	1.85834	0.7913	50	1.06704
Pf3D7_09	731104	732028	2.04295	1.85379	1.55409	0.694606	72	1.34835
Pf3D7_09	738349	740266	2.40897	2.38974	2.26487	2.31181	159	0.1441
Pf3D7_09	741852	742164	-0.11019	1.35486	2.84214	3.33912	19	3.44931
Pf3D7_09	742484	743674	1.83178	4.4084	4.41773	5.37235	98	3.54057
Pf3D7_09	747255	748480	0.992672	1.11689	1.35004	1.85258	76	0.859907
Pf3D7_09	748668	749995	1.32935	2.48383	2.1683	2.27428	72	1.15448
Pf3D7_09	751348	752412	4.02202	4.09917	3.64938	2.51719	81	1.58198
Pf3D7_09	758712	760116	-0.445624	0.919432	2.50217	1.92511	103	2.94779
Pf3D7_09	761938	762716	0.999738	2.2504	2.0602	2.06046	45	1.25066
Pf3D7_09	762853	763259	0.965028	2.88955	1.18295	1.31556	22	1.92452
Pf3D7_09	769442	771040	0.574527	-0.306901	0.54034	2.85256	101	3.15946
Pf3D7_09	772636	773922	2.96403	2.88206	2.76485	1.70041	101	1.26363
Pf3D7_09	778056	778702	1.84613	1.75792	1.85676	0.741353	52	1.1154
Pf3D7_09	780440	780739	1.25734	1.16455	1.00659	0.225509	23	1.03184
Pf3D7_09	781358	782565	3.74713	4.23665	3.89608	3.41754	72	0.819118
Pf3D7_09	787566	788162	2.0493	1.636	1.17544	0.951302	49	1.098
Pf3D7_09	789504	790468	-0.423985	-0.405626	0.0729309	2.67416	65	3.09814
Pf3D7_09	800693	802126	1.24094	2.61168	1.97016	0.971659	118	1.64002
Pf3D7_09	804407	807813	1.47083	1.91455	2.54389	3.14654	252	1.67571
Pf3D7_09	809649	811645	1.00327	1.65573	1.72706	2.83386	130	1.83059
Pf3D7_09	812792	814512	0.896414	1.52076	1.53455	2.85702	122	1.96061
Pf3D7_09	815235	819794	0.539219	1.23477	1.76253	3.2482	313	2.70898
Pf3D7_09	823513	824395	1.44974	1.57641	2.10257	1.98612	63	0.652828
Pf3D7_09	827720	830671	0.799468	2.19597	2.57283	2.21337	231	1.77336
Pf3D7_09	835620	835952	0.890345	0.861287	2.6369	2.43208	24	1.77561
Pf3D7_09	852079	852445	4.00818	3.32556	2.60217	1.32056	12	2.68762
Pf3D7_09	852515	854047	4.90524	4.94651	4.45322	3.11144	127	1.83507
Pf3D7_09	856861	857276	1.96735	1.85561	1.56636	1.20322	33	0.764132
Pf3D7_09	857577	858673	3.05391	3.33404	2.63429	2.03233	55	1.30171
Pf3D7_09	862771	865287	2.81027	2.43671	1.80193	0.750287	180	2.05998
Pf3D7_09	866079	867163	2.18078	1.78608	1.24097	0.268392	65	1.91239
Pf3D7_09	867937	869131	2.31387	1.94624	1.09951	0.299912	86	2.01395
Pf3D7_09	869205	870441	2.67226	2.54949	1.62744	0.799074	99	1.87319
Pf3D7_09	882525	883107	2.20663	1.43151	1.96596	1.10697	46	1.09966
Pf3D7_09	883505	883701	1.55796	2.5333	3.569	2.5517	14	2.01105
Pf3D7_09	884613	885561	1.13616	2.08661	1.47288	1.46242	69	0.950452
Pf3D7_09	886055	887154	2.33606	1.96249	1.34151	0.546657	72	1.7894
Pf3D7_09	888549	889295	2.25336	1.58167	1.58114	1.12478	61	1.12858
Pf3D7_09	895405	897553	3.14902	2.83517	2.89261	2.38552	157	0.763502
Pf3D7_09	898195	899875	2.24386	1.78987	1.98779	1.45488	108	0.78898
Pf3D7_09	903352	904560	2.93445	3.35904	2.59291	2.14306	99	1.21598
Pf3D7_09	913207	913839	2.06513	2.74999	2.22688	1.24986	51	1.50012
Pf3D7_09	914055	914463	1.76333	2.19369	1.72872	0.710516	33	1.48318
Pf3D7_09	919256	920646	2.02414	2.1289	1.29287	1.00836	77	1.12054
Pf3D7_09	924011	926577	1.39847	2.42346	2.1148	1.38636	188	1.0371
Pf3D7_09	926739	926991	1.68886	2.09996	2.70251	1.92096	20	1.01365
Pf3D7_09	927113	929429	1.28087	2.17332	2.10892	1.46214	159	0.89245
Pf3D7_09	931513	932811	1.1407	2.18277	2.16463	1.47983	77	1.04207
Pf3D7_09	932933	933569	0.767869	1.55723	2.293	1.56113	46	1.52513
Pf3D7_09	933807	934838	0.919804	2.06454	1.5222	0.999703	80	1.14473
Pf3D7_09	939059	939539	3.24282	3.37748	3.23843	1.97484	23	1.40264
Pf3D7_09	939570	940501	2.32699	2.528	1.99965	0.986208	72	1.54179
Pf3D7_09	950768	951520	2.09045	1.47028	1.70728	0.667653	61	1.42279
Pf3D7_09	952426	953658	2.28156	1.53733	1.5619	0.965798	79	1.31576
Pf3D7_09	956595	957825	-0.0313757	1.15128	2.32708	2.53973	63	2.5711
Pf3D7_09	958753	959145	1.02895	2.25369	2.3482	2.01339	32	1.31925
Pf3D7_09	959157	959907	0.503861	1.56887	1.82157	1.37019	60	1.31771
Pf3D7_09	961923	963696	1.77452	3.72036	4.03132	3.57725	147	2.2568
Pf3D7_09	966785	968059	3.04593	3.24324	1.73226	1.38352	70	1.85973
Pf3D7_09	972538	974021	2.29494	2.01463	2.14325	2.95462	116	0.939998
Pf3D7_09	978264	979266	2.06649	2.12605	1.7794	1.6828	68	0.443244
Pf3D7_09	979742	979918	2.78546	2.89317	2.22565	2.04551	13	0.847663
Pf3D7_09	983685	984324	2.03134	1.59929	2.29623	1.08905	52	1.20717
Pf3D7_09	985244	986007	-0.05487	1.51325	1.92772	1.56827	63	1.98259
Pf3D7_09	988967	991297	1.92333	1.93977	2.4496	2.86503	144	0.941695
Pf3D7_09	992335	992905	2.00464	1.75516	1.89327	1.61295	40	0.391693
Pf3D7_09	993235	994446	1.14322	1.3129	1.93612	2.5512	69	1.40798
Pf3D7_09	995372	997211	-0.291878	-0.0529865	1.2144	2.2479	116	2.53978
Pf3D7_09	1002411	1003007	-0.683956	-0.803566	0.946944	1.977	49	2.78057
Pf3D7_09	1017425	1018139	2.3452	1.3916	0.916591	0.538261	43	1.80694
Pf3D7_09	1019154	1020117	0.758262	2.05829	2.19055	1.91038	73	1.43229
Pf3D7_09	1020149	1020789	0.572305	1.98386	1.92225	1.29138	52	1.41155
Pf3D7_09	1021848	1022741	1.25486	2.64435	2.97888	2.08705	61	1.72402
Pf3D7_09	1028651	1030000	4.64151	4.69664	5.04353	5.01863	111	0.402014
Pf3D7_09	1033685	1034323	0.710586	1.14609	1.73496	0.977114	49	1.02437
Pf3D7_09	1035603	1036163	1.2107	1.43981	2.07291	1.02398	46	1.04893
Pf3D7_09	1037827	1038569	1.62409	2.12355	2.08224	1.41855	56	0.704997
Pf3D7_09	1040703	1041506	2.5727	2.59478	1.85457	0.841584	53	1.75319
Pf3D7_09	1042227	1042317	2.45374	3.12848	0.128822	0.0265504	4	3.10193
Pf3D7_09	1047514	1047784	1.47883	1.92091	1.42361	0.75218	21	1.16873
Pf3D7_09	1048270	1051459	3.39697	3.00508	2.6272	2.60847	236	0.788509
Pf3D7_09	1051879	1052595	2.07504	1.87584	1.79474	2.17312	36	0.378373
Pf3D7_09	1053647	1055493	1.91213	1.77223	1.60251	1.53029	135	0.381838
Pf3D7_09	1055549	1056235	2.1511	1.92875	1.53197	1.60065	45	0.61913
Pf3D7_09	1057365	1057806	2.0029	1.70564	0.993729	1.22995	31	1.00917
Pf3D7_09	1063043	1063198	4.39532	4.36421	4.18157	4.51403	11	0.332468
Pf3D7_09	1070955	1072945	1.87055	2.63303	3.57083	3.40567	141	1.70028
Pf3D7_09	1074703	1075688	0.242984	0.957984	1.5798	1.74342	50	1.50044
Pf3D7_09	1076564	1079448	0.326956	1.23602	2.07762	2.59872	227	2.27176
Pf3D7_09	1080215	1081673	0.267859	1.23695	1.94333	2.25755	115	1.98969
Pf3D7_09	1091835	1092420	1.99435	2.11547	1.74672	1.00257	47	1.11289
Pf3D7_09	1093546	1094600	0.674327	1.57341	2.17875	2.13477	81	1.50442
Pf3D7_09	1094636	1095524	0.480206	1.38747	1.7136	1.56732	69	1.23339
Pf3D7_09	1095982	1096511	1.11626	1.96107	1.58286	1.67626	38	0.844811
Pf3D7_09	1097314	1098230	2.66581	2.9107	2.79935	2.97061	64	0.304801
Pf3D7_09	1099590	1099740	2.39065	2.12269	2.21164	2.37831	11	0.267964
Pf3D7_09	1100243	1100821	1.30322	2.8671	2.85881	2.14981	47	1.56388
Pf3D7_09	1124340	1124892	0.743942	1.63132	1.80334	2.02914	41	1.2852
Pf3D7_09	1126980	1127918	1.0298	2.60159	3.04651	3.09167	77	2.06188
Pf3D7_09	1128861	1129930	1.76365	3.98614	3.48357	3.71536	74	2.2225
Pf3D7_09	1131064	1132125	3.04043	2.80827	2.86035	3.4055	87	0.597229
Pf3D7_09	1137213	1137815	1.53649	1.71036	0.254386	0.232763	49	1.4776
Pf3D7_09	1138997	1139900	1.97253	1.74228	1.64027	0.923044	50	1.04949
Pf3D7_09	1139930	1140878	2.16617	2.07339	1.75308	1.25932	63	0.906846
Pf3D7_09	1141172	1142377	2.41356	2.67039	2.32196	1.67275	82	0.99764
Pf3D7_09	1145354	1146028	3.54353	2.83285	2.06056	1.64079	54	1.90273
Pf3D7_09	1146229	1146593	1.73163	1.25587	0.231722	-0.167942	22	1.89957
Pf3D7_09	1148151	1148492	4.17201	4.60387	3.30373	1.70913	28	2.89473
Pf3D7_09	1148725	1148817	4.77032	5.05917	3.48105	2.11687	4	2.94231
Pf3D7_09	1153811	1154279	1.36837	2.25198	1.89794	0.810016	36	1.44197
Pf3D7_09	1154425	1155143	1.27216	2.35206	1.63118	0.859259	48	1.4928
Pf3D7_09	1159866	1160465	2.9758	2.92437	2.22156	1.23844	48	1.73736
Pf3D7_09	1163901	1164413	0.199535	1.22794	1.9669	0.944208	40	1.76736
Pf3D7_09	1167832	1169567	3.29334	3.4876	2.83741	2.77125	97	0.716349
Pf3D7_09	1175193	1180752	-0.761681	0.525387	1.44562	3.63327	370	4.39495
Pf3D7_09	1185097	1185549	0.0121572	1.22586	2.0566	1.56661	36	2.04444
Pf3D7_09	1185585	1186375	0.354056	1.78454	2.02343	1.71853	57	1.66937
Pf3D7_09	1191777	1192259	1.67234	2.39354	2.18401	2.05839	39	0.721199
Pf3D7_09	1192463	1192701	0.553402	1.2059	2.1508	2.11543	19	1.59739
Pf3D7_09	1193833	1195003	2.26561	2.73619	2.43598	2.58515	92	0.47058
Pf3D7_09	1196365	1196973	-0.542176	-0.20071	0.257816	2.11039	45	2.65257
Pf3D7_09	1201802	1206959	-0.465754	1.7304	1.48367	3.23219	427	3.69795
Pf3D7_09	1207964	1208291	1.83314	1.33286	1.19434	1.01928	13	0.813861
Pf3D7_09	1208781	1209485	1.98506	1.41769	1.10808	0.922131	54	1.06293
Pf3D7_09	1212159	1216490	2.34195	1.90641	1.28704	2.57958	316	1.29253
Pf3D7_09	1218852	1220990	2.33729	2.25948	1.7501	1.36411	140	0.973173
Pf3D7_09	1227618	1228270	1.40337	1.69579	2.18969	1.67033	53	0.786316
Pf3D7_09	1229038	1229274	1.40107	1.52184	2.4979	2.69468	19	1.29361
Pf3D7_09	1248856	1249202	2.26128	1.74763	1.63439	1.24034	28	1.02094
Pf3D7_09	1250618	1251591	2.33568	1.97743	2.16838	1.68885	67	0.646831
Pf3D7_09	1254633	1254727	5.4952	5.21866	4.78781	3.77319	5	1.72201
Pf3D7_09	1254805	1257183	2.94819	1.98051	1.48048	1.03436	152	1.91383
Pf3D7_09	1259015	1259228	1.5153	1.40463	1.54602	1.52079	16	0.14139
Pf3D7_09	1261181	1261721	1.91657	0.131812	1.15025	0.813159	43	1.78475
Pf3D7_09	1263209	1263337	2.95644	3.40225	3.08729	2.77195	7	0.630302
Pf3D7_09	1263337	1264306	1.83148	2.17431	1.78929	1.49085	61	0.683461
Pf3D7_09	1272337	1272646	-0.694348	-0.575018	0.151617	-0.00870005	24	0.845965
Pf3D7_09	1273072	1273920	4.01874	4.72297	4.77737	4.26813	65	0.758635
Pf3D7_09	1275733	1276273	-0.431443	-0.500274	0.310844	1.8686	37	2.36887
Pf3D7_09	1277997	1278886	0.386739	0.880514	1.26731	2.5223	43	2.13556
Pf3D7_09	1279209	1283869	0.527673	1.11477	1.89667	3.20435	323	2.67668
Pf3D7_09	1285576	1285999	-0.759087	-0.307719	0.864543	2.52154	17	3.28063
Pf3D7_09	1286998	1287944	0.262844	2.11371	1.40978	2.45112	50	2.18828
Pf3D7_09	1288138	1288362	-0.727947	-0.153776	0.0364544	0.700376	14	1.42832
Pf3D7_09	1289305	1291017	3.90119	4.39486	4.10213	3.07333	142	1.32153
Pf3D7_09	1292107	1293138	0.702553	2.08009	2.48065	2.12163	71	1.7781
Pf3D7_09	1293424	1293633	-0.751907	0.460516	1.13664	0.909683	16	1.88855
Pf3D7_09	1294259	1295349	0.120625	0.896866	1.74065	1.47823	63	1.62003
Pf3D7_09	1303380	1304669	2.46815	2.53623	2.00428	1.83407	87	0.702159
Pf3D7_09	1304885	1305633	1.54513	1.93463	1.98103	2.06966	61	0.524522
Pf3D7_09	1306981	1307779	2.2997	2.80407	2.46061	2.13465	62	0.669421
Pf3D7_09	1312308	1312724	2.23202	1.69444	2.00028	1.50401	32	0.728013
Pf3D7_09	1317329	1317587	1.38843	2.20875	2.63529	1.91274	17	1.24686
Pf3D7_09	1317994	1318613	0.935898	2.43124	1.44462	1.0383	28	1.49535
Pf3D7_09	1324496	1324689	0.386456	1.1451	1.25164	0.779732	15	0.86518
Pf3D7_09	1325689	1326301	0.794784	1.43218	2.14215	1.92049	50	1.34737
Pf3D7_09	1326729	1328671	1.70042	2.69929	2.90494	2.71169	153	1.20452
Pf3D7_09	1331291	1331337	4.81276	5.36737	5.69828	5.57804	1	0.885519
Pf3D7_09	1331339	1332793	3.84567	4.51421	4.41574	3.63066	120	0.883548
Pf3D7_09	1337766	1337936	1.22295	1.07062	1.47473	0.653816	11	0.820917
Pf3D7_09	1338164	1339284	2.4517	2.77737	2.20463	1.37254	63	1.40482
Pf3D7_09	1340320	1340534	2.37281	2.58034	3.08583	2.3986	14	0.713026
Pf3D7_09	1340982	1341982	2.31869	2.45332	2.50526	1.74037	74	0.764896
Pf3D7_09	1346174	1346544	2.07508	1.48188	2.38742	1.00756	29	1.37986
Pf3D7_09	1349779	1350381	1.53536	3.16083	2.861	2.8836	48	1.62548
Pf3D7_09	1350825	1351875	3.19332	3.40644	2.63565	2.49813	77	0.908314
Pf3D7_09	1357400	1358832	2.4603	2.28302	1.90794	2.19008	97	0.552366
Pf3D7_09	1361924	1363837	-0.253695	0.167029	0.577714	2.24871	130	2.5024
Pf3D7_09	1366558	1367139	3.83638	3.36777	3.31575	2.73933	47	1.09705
Pf3D7_09	1367385	1367603	4.53599	4.40288	3.26386	2.94326	16	1.59273
Pf3D7_09	1368583	1372026	3.06409	2.97613	2.83894	2.09655	240	0.967534
Pf3D7_09	1377942	1378521	0.666329	2.14432	2.57403	2.68732	47	2.02099
Pf3D7_09	1378545	1378771	0.394809	1.9382	2.71275	2.87867	18	2.48386
Pf3D7_09	1378847	1379741	-0.0109652	1.68416	2.25872	2.2456	73	2.26968
Pf3D7_09	1396100	1396574	2.55	2.35906	3.05989	2.25061	19	0.809283
Pf3D7_09	1405181	1405761	0.34259	-0.602201	-0.38727	2.14297	44	2.74518
Pf3D7_09	1406201	1407011	2.5048	0.327885	0.293507	2.85268	66	2.55917
Pf3D7_09	1413829	1414464	-0.86219	-0.450703	1.41195	2.34244	51	3.20463
Pf3D7_09	1417387	1417945	0.217331	-0.224371	0.522205	1.99822	41	2.22259
Pf3D7_09	1420472	1422796	5.62843	3.01468	2.21182	3.63359	154	3.41661
Pf3D7_09	1422839	1422883	3.20655	0.293005	-0.0287067	0.674158	2	3.23525
Pf3D7_09	1426449	1426655	3.62102	0.694627	0.1465	1.14116	11	3.47452
Pf3D7_09	1426665	1427132	4.43649	1.77268	0.424052	1.44055	17	4.01244
Pf3D7_09	1427281	1427363	4.93293	1.59509	0.882199	2.43585	4	4.05073
Pf3D7_09	1427463	1428011	4.20029	1.37267	0.875728	1.66205	39	3.32456
Pf3D7_09	1430596	1431135	3.04129	2.6409	2.47482	2.078	44	0.963286
Pf3D7_09	1431827	1432370	2.40328	0.609964	0.440523	0.659073	26	1.96275
Pf3D7_09	1433321	1434097	3.68283	3.02666	2.48343	1.13634	55	2.54649
Pf3D7_09	1436275	1436333	3.54412	0.378052	0.997243	1.30045	2	3.16606
Pf3D7_09	1436676	1437970	4.88631	2.51367	2.00263	3.31366	86	2.88368
Pf3D7_09	1440772	1441649	2.63192	0.753885	0.815025	0.681049	59	1.95087
Pf3D7_09	1446917	1447935	4.10809	2.38079	1.74523	1.3923	78	2.71579
Pf3D7_09	1458380	1459850	4.44907	2.65268	2.36033	2.13771	97	2.31136
Pf3D7_09	1495567	1497987	2.25973	1.97427	1.00729	1.55528	45	1.25244
Pf3D7_09	1499057	1499617	2.15899	0.459753	-0.883992	-0.454616	43	3.04298
Pf3D7_09	1500219	1503324	3.09695	1.16607	-0.379929	-0.0201957	245	3.47688
Pf3D7_12	38377	40141	0.258792	0.057714	2.00204	2.5483	137	2.49059
Pf3D7_12	43800	44772	2.08677	0.784478	1.48581	2.4357	67	1.65122
Pf3D7_12	46788	47372	2.30023	2.05885	2.57945	1.97883	44	0.600618
Pf3D7_12	51115	52077	2.17184	0.704232	-0.299678	0.301928	79	2.47152
Pf3D7_12	52111	54161	2.57948	0.963398	-0.157942	0.860342	169	2.73742
Pf3D7_12	54933	55725	1.99267	0.584342	-0.371606	0.378	65	2.36427
Pf3D7_12	61556	64307	3.61367	1.95417	1.00231	3.86785	228	2.86553
Pf3D7_12	68808	70842	3.00183	2.62458	1.70838	1.75974	152	1.29345
Pf3D7_12	73229	74522	3.57666	3.06268	2.24234	2.21769	95	1.35897
Pf3D7_12	76846	79067	5.33504	5.41736	4.53761	2.62139	137	2.79597
Pf3D7_12	81449	84442	3.54247	1.89398	0.4491	0.0730745	225	3.4694
Pf3D7_12	90021	90749	2.04419	0.713279	0.47038	1.75493	49	1.57381
Pf3D7_12	91081	91129	1.77842	0.50006	0.814124	2.76327	3	2.26321
Pf3D7_12	93581	95053	1.94321	2.24085	1.94825	1.38786	109	0.852991
Pf3D7_12	98978	100471	2.7221	2.37899	2.30793	1.54277	120	1.17933
Pf3D7_12	102236	102598	-0.0973076	1.24184	2.24317	2.2929	29	2.39021
Pf3D7_12	105696	106339	0.136914	1.69865	2.09658	1.90745	52	1.95966
Pf3D7_12	107338	108202	2.6748	3.11823	2.08007	1.85609	62	1.26214
Pf3D7_12	116475	117449	1.54104	3.46089	4.01331	4.06685	79	2.52582
Pf3D7_12	140832	141499	0.686235	1.40449	2.20897	1.68247	47	1.52273
Pf3D7_12	141642	142912	0.894658	2.19676	1.79058	1.48672	75	1.3021
Pf3D7_12	145335	147284	2.42255	2.30172	1.61949	1.19414	146	1.22841
Pf3D7_12	148586	155476	3.40111	3.64992	2.96799	3.75484	509	0.786855
Pf3D7_12	158230	159976	2.36809	1.51589	1.50449	0.855027	102	1.51306
Pf3D7_12	160713	160998	2.7753	2.5309	2.80072	1.67172	14	1.12901
Pf3D7_12	162426	162719	5.47648	5.57114	4.05118	4.34561	24	1.51996
Pf3D7_12	163021	163219	3.00361	2.80314	0.644801	1.11214	12	2.35881
Pf3D7_12	167703	169413	0.937819	1.68533	2.23092	2.19343	128	1.29311
Pf3D7_12	170907	171272	0.694917	1.41685	1.70835	1.50148	29	1.01343
Pf3D7_12	171504	172133	2.95758	2.78704	1.96092	1.47272	39	1.48486
Pf3D7_12	173872	174129	1.30431	2.33019	2.00594	1.79678	19	1.02588
Pf3D7_12	175571	176387	0.399787	1.59903	2.11843	1.99922	55	1.71864
Pf3D7_12	176587	176850	0.506775	1.62505	2.26729	1.95631	21	1.76051
Pf3D7_12	180106	181075	0.742102	1.38949	1.86563	1.53971	63	1.12353
Pf3D7_12	181597	181911	0.714802	1.16972	1.97489	1.31029	25	1.26008
Pf3D7_12	182295	183953	2.20335	2.30314	2.26879	1.5886	130	0.71454
Pf3D7_12	186108	186825	3.39741	3.63506	2.44258	1.63852	33	1.99654
Pf3D7_12	187143	188599	4.39484	4.62298	4.14347	3.74698	105	0.875999
Pf3D7_12	195032	195459	1.04413	1.53092	1.78685	2.18931	27	1.14518
Pf3D7_12	195558	197020	2.74942	3.33873	2.43323	2.34971	54	0.989014
Pf3D7_12	199536	200814	1.23957	2.0348	1.92826	1.30804	102	0.79523
Pf3D7_12	201402	202161	1.1426	2.03505	1.51901	0.867409	47	1.16765
Pf3D7_12	202945	204158	1.11576	2.10158	2.71995	2.4265	89	1.60418
Pf3D7_12	204474	204834	1.54138	1.51449	1.45561	1.05491	29	0.486469
Pf3D7_12	205488	205973	5.98544	6.02652	5.14296	4.01659	39	2.00993
Pf3D7_12	211514	212353	1.97808	2.58674	2.4999	1.54714	68	1.0396
Pf3D7_12	213209	214189	2.30473	1.16675	1.00873	0.270215	80	2.03452
Pf3D7_12	219578	220725	0.390406	1.09127	2.44541	2.93357	78	2.54316
Pf3D7_12	222693	224317	2.08551	2.70868	2.45541	1.51381	129	1.19487
Pf3D7_12	226052	226737	-0.591089	0.0428716	0.732221	2.30429	52	2.89538
Pf3D7_12	232407	234467	1.74356	1.75097	1.90357	2.14765	166	0.404089
Pf3D7_12	235379	235644	1.98229	1.93808	1.54542	1.38915	18	0.593147
Pf3D7_12	235695	236219	2.49649	2.61817	2.44461	2.54667	23	0.173563
Pf3D7_12	242808	244129	1.49906	0.985051	1.56667	2.38073	86	1.39568
Pf3D7_12	246285	246989	1.52862	0.988214	2.01263	1.99859	38	1.02442
Pf3D7_12	249333	251248	2.08975	3.37844	2.57974	1.73199	116	1.64645
Pf3D7_12	256364	257703	2.08137	2.26574	1.96696	2.20012	83	0.298779
Pf3D7_12	257971	259198	2.17698	2.0031	1.2942	1.24901	77	0.927966
Pf3D7_12	259222	262304	2.49794	2.21413	2.11798	2.18143	227	0.379957
Pf3D7_12	262563	262977	2.07602	2.00533	1.78932	2.27918	29	0.489862
Pf3D7_12	263033	263728	2.18293	1.80443	1.4557	1.44833	48	0.734599
Pf3D7_12	264612	267860	3.57489	3.50145	2.93811	2.98181	265	0.636784
Pf3D7_12	270297	271211	-0.222433	0.088375	1.77504	3.84837	74	4.07081
Pf3D7_12	275741	279333	3.84802	3.93139	3.22308	2.57359	279	1.3578
Pf3D7_12	281171	284189	0.500624	1.22388	0.729077	2.47016	220	1.96953
Pf3D7_12	284211	288863	-0.344025	-0.1056	0.000565144	2.52175	333	2.86578
Pf3D7_12	294994	297530	3.66892	3.3668	2.96246	1.99269	210	1.67623
Pf3D7_12	297588	298450	2.19672	2.07538	1.31959	0.487412	70	1.70931
Pf3D7_12	298882	299346	2.16322	2.14627	0.986985	0.63415	33	1.52907
Pf3D7_12	301126	302823	4.74289	4.92367	4.07596	3.27927	130	1.6444
Pf3D7_12	304588	305687	2.14354	1.99938	0.83343	0.118679	59	2.02487
Pf3D7_12	308211	308686	1.15657	2.08816	2.30816	2.09544	37	1.15159
Pf3D7_12	309884	310394	1.27713	1.70716	2.09153	1.5457	41	0.8144
Pf3D7_12	313866	320241	0.758465	2.46197	1.9317	2.54003	491	1.78156
Pf3D7_12	324332	326854	3.14784	3.00895	2.23795	1.82043	200	1.32741
Pf3D7_12	329743	330415	0.256904	1.81449	2.01656	1.72486	54	1.75966
Pf3D7_12	336148	336762	0.243254	1.38409	2.05072	1.69273	43	1.80746
Pf3D7_12	348269	349095	0.977443	1.5894	2.09808	1.91151	54	1.12064
Pf3D7_12	349474	351224	3.03256	3.11943	2.25704	1.18205	142	1.93738
Pf3D7_12	354535	356030	2.27858	2.84176	1.89881	1.21086	123	1.63089
Pf3D7_12	356284	357196	1.65968	2.15226	0.623786	0.427113	75	1.72514
Pf3D7_12	358490	359232	0.6772	1.80969	1.82495	0.941513	49	1.14775
Pf3D7_12	361895	362793	2.05811	1.27871	0.801239	0.199196	66	1.85892
Pf3D7_12	365540	365986	2.13593	1.4471	2.04611	1.64089	34	0.68883
Pf3D7_12	369917	370885	2.16006	1.43947	1.21683	0.747462	74	1.4126
Pf3D7_12	392320	392943	-0.69944	-0.17574	1.62744	2.18816	45	2.8876
Pf3D7_12	403345	404521	1.37942	2.46163	2.54739	1.7195	93	1.16797
Pf3D7_12	405603	407322	3.20997	2.93764	2.98576	2.9034	129	0.306577
Pf3D7_12	407554	408624	1.96401	1.84031	2.16405	2.11295	69	0.323738
Pf3D7_12	413796	415379	1.48417	1.87868	1.41947	1.47783	56	0.459209
Pf3D7_12	418701	419507	1.45465	1.54501	1.82478	1.64985	62	0.370135
Pf3D7_12	421028	421222	3.26622	2.77802	2.44151	1.46932	14	1.7969
Pf3D7_12	421365	421826	2.14234	2.07274	1.92985	1.28132	25	0.861012
Pf3D7_12	421918	422195	2.55978	2.49385	1.63174	1.06345	21	1.49633
Pf3D7_12	428489	431392	2.65942	3.3577	2.82154	3.59861	237	0.939188
Pf3D7_12	431588	432874	1.44159	2.08168	1.69313	2.68132	95	1.23974
Pf3D7_12	441629	442835	-0.254583	1.2578	2.02718	1.40654	93	2.28176
Pf3D7_12	448766	450488	1.70513	2.86481	2.77963	2.35084	142	1.15967
Pf3D7_12	452589	453512	1.74371	2.52801	2.22618	2.18431	61	0.7843
Pf3D7_12	459844	459980	2.9165	3.1863	-0.259565	0.243781	10	3.44587
Pf3D7_12	465108	465737	2.64081	2.64528	3.16629	2.00902	46	1.15728
Pf3D7_12	466595	467631	2.23065	1.68613	2.09369	1.50343	85	0.727216
Pf3D7_12	468631	469300	2.21921	1.71346	1.86813	1.39152	49	0.827695
Pf3D7_12	472253	475450	3.12824	3.22175	3.16863	2.71196	242	0.50979
Pf3D7_12	493935	497381	2.70883	2.52504	1.82524	1.55437	283	1.15446
Pf3D7_12	498518	500778	0.465746	1.48855	2.44598	2.20755	171	1.98023
Pf3D7_12	501370	502223	0.542705	1.72284	1.56699	1.55871	56	1.18014
Pf3D7_12	507802	508366	2.28865	2.214	2.06321	1.28221	45	1.00644
Pf3D7_12	510317	511068	2.57699	2.6652	2.67996	2.16643	58	0.513525
Pf3D7_12	512182	513191	2.02233	1.52363	1.38194	0.895299	72	1.12703
Pf3D7_12	526493	527774	2.87683	2.78636	2.70318	2.10859	94	0.768236
Pf3D7_12	528999	532757	3.16052	3.4468	3.15343	3.42416	312	0.293368
Pf3D7_12	549882	550631	1.10072	2.14887	2.53884	2.149	61	1.43812
Pf3D7_12	552096	553847	3.58264	4.06397	4.17966	4.05815	141	0.597019
Pf3D7_12	555813	556724	1.87497	2.09249	1.86029	1.46619	55	0.626297
Pf3D7_12	558040	562173	5.26722	5.34054	4.31779	3.96368	336	1.37687
Pf3D7_12	568562	571828	3.16872	3.69623	2.80495	2.55265	257	1.14358
Pf3D7_12	576390	576579	3.95045	3.19962	2.80246	2.97374	15	1.14799
Pf3D7_12	577188	577306	3.09337	4.58819	2.77253	1.96442	6	2.62377
Pf3D7_12	577522	578358	2.22668	3.31465	2.8301	2.02315	69	1.29151
Pf3D7_12	578463	578809	0.394234	0.879946	0.450255	-0.286015	19	1.16596
Pf3D7_12	586802	587083	2.88987	4.80077	4.58032	3.62603	22	1.9109
Pf3D7_12	588121	588975	2.45179	2.47611	1.56737	0.914671	58	1.56143
Pf3D7_12	590187	592427	3.68832	3.71825	3.29173	2.09659	179	1.62167
Pf3D7_12	594179	594923	3.64604	3.41469	2.8875	2.84047	35	0.805569
Pf3D7_12	595160	598637	3.27441	2.97452	2.53402	2.18634	278	1.08807
Pf3D7_12	598926	599486	2.21015	1.98886	0.964977	0.769258	29	1.4409
Pf3D7_12	602421	602966	-0.0968001	1.50574	2.41187	1.90275	39	2.50867
Pf3D7_12	603122	603770	-0.258587	1.03257	2.25909	2.00104	50	2.51768
Pf3D7_12	605050	605882	0.971595	1.98835	1.58	0.83268	58	1.15567
Pf3D7_12	608535	610006	2.19451	2.44542	2.25022	1.78993	110	0.655485
Pf3D7_12	610264	610762	1.96837	2.31648	1.10698	0.412915	30	1.90356
Pf3D7_12	613554	614360	1.95349	2.2624	1.81347	1.08255	54	1.17986
Pf3D7_12	623119	623618	2.25869	1.89623	1.71946	0.648823	37	1.60987
Pf3D7_12	624158	624896	2.04765	1.39953	1.17712	0.0306096	54	2.01704
Pf3D7_12	629002	629660	3.70076	4.12944	3.58959	1.77008	31	2.35936
Pf3D7_12	631260	633004	0.445217	1.74382	2.18038	2.59686	140	2.15164
Pf3D7_12	644532	645305	2.33834	2.44606	1.86444	1.68869	60	0.757373
Pf3D7_12	645357	646388	2.2098	2.19642	2.13499	1.67834	85	0.531461
Pf3D7_12	651391	651849	3.64618	3.06561	1.89221	1.61929	32	2.02689
Pf3D7_12	654189	655081	2.16166	1.99761	1.93108	2.04182	66	0.230582
