# Supplementary material for: A global transcriptional analysis of Plasmodium falciparum malaria reveals a novel family of telomere-associated lncRNAs
Source: Genome Biol. 2011 Jun 20;12(6):R56. doi: 10.1186/gb-2011-12-6-r56 (PMC3218844; doi:10.1186/gb-2011-12-6-r56)
Supplement: Additional file 4 — Stage-specific Gene Ontology analysis. All genes represented on the array, stage-specific genes, and the top four over-represented Gene Ontology terms in each time-point. [file gb-2011-12-6-r56-S4.XLS]

## Sheet: Additional_File_5.txt
	Best GOs	p-val	description
T18	GO:0020013	2.84e-08	rosetting
	GO:0007157	2.84e-08	heterophilic cell-cell adhesion
	GO:0020030	6.45e-08	infected host cell surface knob
	GO:0016337	6.45e-08	cell-cell adhesion
T24	GO:0044237	0.000131586	cellular metabolic process
	GO:0044238	0.000131586	primary metabolic process
	GO:0043170	0.00381913	macromolecule metabolic process
	GO:0006139	0.0041182	nucleobase, nucleoside, nucleotide and nucleic acid metabolic process
T30	GO:0016788	0.0321	hydrolase activity, acting on ester bonds
	GO:0004518	0.0624	nuclease activity
	GO:0006259	0.0755	DNA metabolic process
	GO:0006260	0.0933	DNA replication
T36	GO:0008234	0.112	cysteine-type peptidase activity
	GO:0008233	0.112	peptidase activity
	GO:0004197	0.112	cysteine-type endopeptidase activity
	GO:0004175	0.112	endopeptidase activity
T18 genes	T24 genes	T30 genes	T36 genes	All genes on array
MAL7P1.104	MAL7P1.10	DUP1-PFI1615w	MAL7P1.102	MAL7P1.10
MAL7P1.108	MAL7P1.107	MAL7P1.111	MAL7P1.108	MAL7P1.102
MAL7P1.112	MAL7P1.126	MAL7P1.117	MAL7P1.112	MAL7P1.105
MAL7P1.113	MAL7P1.129	MAL7P1.12	MAL7P1.119	MAL7P1.107
MAL7P1.12	MAL7P1.14	MAL7P1.149	MAL7P1.125	MAL7P1.112
MAL7P1.120	MAL7P1.146	MAL7P1.151	MAL7P1.13	MAL7P1.120
MAL7P1.122	MAL7P1.147	MAL7P1.157	MAL7P1.132	MAL7P1.123
MAL7P1.126	MAL7P1.149	MAL7P1.21	MAL7P1.137	MAL7P1.126
MAL7P1.134	MAL7P1.157a	MAL7P1.74	MAL7P1.142	MAL7P1.129
MAL7P1.144	MAL7P1.16	MAL7P1.91	MAL7P1.145	MAL7P1.132
MAL7P1.146	MAL7P1.163	MAL7P1.93	MAL7P1.146	MAL7P1.134
MAL7P1.15	MAL7P1.201	MAL7P1.99	MAL7P1.155	MAL7P1.137
MAL7P1.150	MAL7P1.203	PF07_0010	MAL7P1.167	MAL7P1.14
MAL7P1.151	MAL7P1.204	PF07_0013	MAL7P1.17	MAL7P1.142
MAL7P1.170	MAL7P1.209	PF07_0015	MAL7P1.176	MAL7P1.146
MAL7P1.171	MAL7P1.228	PF07_0029	MAL7P1.18	MAL7P1.147
MAL7P1.172	MAL7P1.28	PF07_0034	MAL7P1.203	MAL7P1.149
MAL7P1.174	MAL7P1.31	PF07_0035	MAL7P1.206	MAL7P1.15
MAL7P1.187	MAL7P1.320	PF07_0036	MAL7P1.207	MAL7P1.150
MAL7P1.19	MAL7P1.33	PF07_0062	MAL7P1.208	MAL7P1.151
MAL7P1.202	MAL7P1.340	PF07_0066	MAL7P1.21	MAL7P1.154a
MAL7P1.203a	MAL7P1.37	PF07_0068	MAL7P1.22	MAL7P1.156
MAL7P1.209	MAL7P1.75	PF07_0077	MAL7P1.229	MAL7P1.157a
MAL7P1.214	MAL7P1.77	PF07_0081	MAL7P1.30	MAL7P1.16
MAL7P1.225-a	MAL7P1.81	PF07_0082	MAL7P1.7	MAL7P1.163
MAL7P1.225-b	MAL7P1.88	PF07_0086	MAL7P1.83	MAL7P1.164
MAL7P1.230	MAL7P1.89	PF07_0095	MAL7P1.87	MAL7P1.167
MAL7P1.231	MAL7P1.91	PF07_0105	PF07_0004	MAL7P1.173
MAL7P1.24	PF07_0012	PF07_0111	PF07_0006	MAL7P1.18
MAL7P1.27	PF07_0027	PF07_0114	PF07_0016	MAL7P1.184
MAL7P1.28	PF07_0029	PF07_0118	PF07_0019	MAL7P1.185
MAL7P1.300	PF07_0032	PF07_0119	PF07_0021	MAL7P1.187
MAL7P1.32	PF07_0033	PFB0020c	PF07_0023	MAL7P1.19
MAL7P1.34	PF07_0035	PFB0160w	PF07_0024	MAL7P1.20
MAL7P1.36	PF07_0037	PFB0177c	PF07_0026	MAL7P1.200
MAL7P1.38	PF07_0038	PFB0180w	PF07_0038	MAL7P1.201
MAL7P1.5	PF07_0042	PFB0185w	PF07_0040	MAL7P1.203
MAL7P1.50	PF07_0047	PFB0200c	PF07_0042	MAL7P1.204
MAL7P1.55	PF07_0057	PFB0215c	PF07_0052	MAL7P1.207
MAL7P1.56	PF07_0064	PFB0220w	PF07_0056	MAL7P1.213
MAL7P1.59	PF07_0065	PFB0365w	PF07_0061	MAL7P1.214
MAL7P1.6	PF07_0069	PFB0375w	PF07_0072	MAL7P1.215
MAL7P1.64	PF07_0073	PFB0390w	PF07_0078	MAL7P1.217
MAL7P1.65	PF07_0074	PFB0410c	PF07_0081	MAL7P1.218
MAL7P1.68	PF07_0075	PFB0450w	PF07_0086	MAL7P1.219
MAL7P1.76	PF07_0087	PFB0455w	PF07_0101	MAL7P1.220
MAL7P1.84	PF07_0090a	PFB0465c	PFB0105c	MAL7P1.224
MAL7P1.86	PF07_0103	PFB0501c	PFB0120w	MAL7P1.225-a
PF07_0005	PF07_0109	PFB0540w	PFB0145c	MAL7P1.225-b
PF07_0007	PF07_0110	PFB0555c	PFB0150c	MAL7P1.229
PF07_0008	PF07_0111	PFB0560w	PFB0170w	MAL7P1.230
PF07_0015	PF07_0112	PFB0600c	PFB0190c	MAL7P1.28
PF07_0020	PF07_0117	PFB0610c	PFB0255w	MAL7P1.29
PF07_0026	PF07_0126	PFB0635w	PFB0257c	MAL7P1.3
PF07_0030	PF07_0129	PFB0685c	PFB0265c	MAL7P1.30
PF07_0037	PFB0125c	PFB0687c	PFB0275w	MAL7P1.300
PF07_0043	PFB0161c	PFB0710c	PFB0295w	MAL7P1.31
PF07_0044	PFB0195c	PFC0105w	PFB0300c	MAL7P1.320
PF07_0045	PFB0196c	PFC0125w	PFB0305c-a	MAL7P1.33
PF07_0048	PFB0205c	PFD0145c	PFB0305c-b	MAL7P1.339
PF07_0049	PFB0210c	PFD0170c	PFB0310c	MAL7P1.34
PF07_0050	PFB0227c	PFD0265w	PFB0315w	MAL7P1.340
PF07_0051	PFB0265c	PFD0305c	PFB0330c	MAL7P1.37
PF07_0053	PFB0270w	PFD0310w	PFB0335c	MAL7P1.43
PF07_0054	PFB0391c-a	PFD0325w	PFB0340c	MAL7P1.47
PF07_0056	PFB0391c-b	PFD0330w	PFB0345c	MAL7P1.50
PF07_0058	PFB0445c	PFD0440w	PFB0350c	MAL7P1.52
PF07_0059	PFB0460c	PFD0465c	PFB0355c	MAL7P1.55
PF07_0067	PFB0467w	PFD0505c	PFB0360c	MAL7P1.56
PF07_0070	PFB0490c	PFD0550c	PFB0365w	MAL7P1.59
PF07_0071	PFB0500c	PFD0560w	PFB0435c	MAL7P1.67
PF07_0077	PFB0520w	PFD0585c	PFB0475c	MAL7P1.69
PF07_0079	PFB0525w	PFD0590c	PFB0480w	MAL7P1.73
PF07_0080	PFB0530c	PFD0595w	PFB0510w	MAL7P1.74
PF07_0082	PFB0545c	PFD0692c	PFB0540w	MAL7P1.75
PF07_0083	PFB0550w	PFD0735c	PFB0570w	MAL7P1.81
PF07_0084	PFB0555c	PFD0740w	PFB0585w	MAL7P1.84
PF07_0088	PFB0575c	PFD0790c	PFB0640c	MAL7P1.87
PF07_0090	PFB0595w	PFD0850c	PFB0665w	MAL7P1.88
PF07_0091	PFB0601c	PFD0865c	PFB0680w	MAL7P1.89
PF07_0092	PFB0610c	PFD1037w	PFB0705w	MAL7P1.91
PF07_0097	PFB0620w	PFD1055w	PFC0110w	MAL7P1.92
PF07_0106	PFB0635w	PFD1060w	PFC0120w	MAL7P1.99
PF07_0107	PFB0645c	PFD1065c	PFD0100c	PF07_0003
PF07_0121	PFB0685c	PFD1085w	PFD0110w	PF07_0004
PF07_0122	PFC0126c	PFE1155c	PFD0185c	PF07_0005
PF07_0123	PFD0090c	PFE1200w	PFD0190w	PF07_0008
PFB0030c	PFD0115c	PFE1230c	PFD0195c	PF07_0012
PFB0075c	PFD0180c	PFE1295c	PFD0225w	PF07_0013
PFB0080c	PFD0285c	PFE1340w	PFD0230c	PF07_0015
PFB0085c	PFD0320c	PFE1370w	PFD0235c	PF07_0019
PFB0090c	PFD0335c	PFE1390w	PFD0240c	PF07_0020
PFB0095c	PFD0365c	PFE1430c	PFD0250c	PF07_0023
PFB0100c	PFD0415c	PFE1485w	PFD0255w	PF07_0024
PFB0106c	PFD0435c	PFE1500c	PFD0260c	PF07_0027
PFB0115w	PFD0460c	PFE1510c	PFD0295c	PF07_0028
PFB0151c	PFD0470c	PFI0040c	PFD0300w	PF07_0030
PFB0170w	PFD0525w	PFI0115c	PFD0380c	PF07_0031
PFB0175c	PFD0540c	PFI0135c	PFD0385w	PF07_0032
PFB0194w	PFD0555c	PFI0200c	PFD0390c	PF07_0034
PFB0245c	PFD0590c	PFI0220w	PFD0400w	PF07_0036
PFB0279w	PFD0600c	PFI0225w	PFD0420c	PF07_0037
PFB0280w	PFD0665c	PFI0230c	PFD0445c	PF07_0038
PFB0285c	PFD0670c	PFI0240c	PFD0530c	PF07_0040
PFB0290c	PFD0680c	PFI0245c	PFD0535w	PF07_0043
PFB0370c	PFD0685c	PFI0250c	PFD0590c	PF07_0044
PFB0380c	PFD0690c	PFI0275w	PFD0655w	PF07_0045
PFB0415c	PFD0735c	PFI0295c	PFD0660w	PF07_0047
PFB0440c	PFD0755c	PFI0335w	PFD0705c	PF07_0048
PFB0485c	PFD0760c	PFI0340c	PFD0715c	PF07_0049
PFB0555c	PFD0775c	PFI0400c	PFD0720w	PF07_0050
PFB0560w	PFD0807c	PFI0455w	PFD0780w	PF07_0051
PFB0630c	PFD0815c	PFI0495w	PFD0795w	PF07_0052
PFB0655c	PFD0830w	PFI0525w	PFD0800c	PF07_0053
PFB0675w	PFD0850c	PFI0530c	PFD0935c	PF07_0054
PFB0695c	PFD0855c	PFI0605c	PFD0945c	PF07_0055
PFB0700c	PFD0872w	PFI0630w	PFD0955w	PF07_0060
PFB0705w	PFD0885c	PFI0660c	PFD0985w	PF07_0061
PFC0100c	PFD0895c	PFI0665w	PFD1100c	PF07_0064
PFC0105w	PFD0930w	PFI0670w	PFD1105w	PF07_0067
PFC0115c	PFD0950w	PFI0710c	PFD1110w	PF07_0073
PFC0130c	PFD1090c	PFI0770c	PFD1130w	PF07_0074
PFD0020c	PFD1120c	PFI0805w	PFD1145c	PF07_0075
PFD0040c	PFD1170c	PFI0860c	PFD1150c	PF07_0076
PFD0070c	PFE1165c	PFI0900w	PFD1180w	PF07_0078
PFD0075w	PFE1170w	PFI0925w	PFE1185w	PF07_0079
PFD0080c	PFE1250w	PFI0980w	PFE1225w	PF07_0081
PFD0085c	PFE1275c	PFI0990c	PFE1260c	PF07_0083
PFD0095c	PFE1330c	PFI1000w	PFE1265w	PF07_0088
PFD0150w	PFE1350c	PFI1065c	PFE1280w	PF07_0090a
PFD0155c	PFE1355c	PFI1120c	PFE1285w	PF07_0091
PFD0160w	PFE1360c	PFI1160w	PFE1305c	PF07_0092
PFD0207c	PFE1375c	PFI1170c	PFE1345c	PF07_0095
PFD0225w	PFE1395c	PFI1190w	PFE1410c	PF07_0096
PFD0245c	PFE1400c	PFI1195c	PFE1465w	PF07_0097
PFD0265w	PFE1445c	PFI1240c	PFE1485w	PF07_0098
PFD0311w	PFE1520c	PFI1245c	PFE1545c	PF07_0102
PFD0320c	PFE1530c	PFI1260c	PFE1555c	PF07_0105
PFD0350w	PFI0085c	PFI1265w	PFI0100c	PF07_0106
PFD0355c	PFI0095c	PFI1295c	PFI0120c	PF07_0107
PFD0403w	PFI0130c	PFI1315c	PFI0160w	PF07_0109
PFD0405c	PFI0145w	PFI1430w	PFI0175w-a	PF07_0109a
PFD0450c	PFI0155c	PFI1460c	PFI0175w-b	PF07_0111
PFD0455w	PFI0250c	PFI1468c	PFI0215c	PF07_0113
PFD0460c	PFI0260c	PFI1500w	PFI0240c	PF07_0114
PFD0462w	PFI0290c	PFI1515w	PFI0265c	PF07_0117
PFD0485w	PFI0295c	PFI1540w	PFI0290c	PF07_0118
PFD0495c	PFI0305c	PFI1545c	PFI0320w	PF07_0119
PFD0545w	PFI0325c	PFI1575c	PFI0345w	PF07_0121
PFD0565c	PFI0328c	PFI1580c	PFI0360c	PF07_0124
PFD0615c	PFI0330c	PFI1605w	PFI0385c	PF07_0134
PFD0625c	PFI0350c	PFI1620c	PFI0395w	PFB0015c
PFD0630c	PFI0355c	PFI1635w	PFI0405w	PFB0020c
PFD0635c	PFI0370c	PFI1645c	PFI0410c	PFB0025c
PFD0669c	PFI0375w	PFI1650w	PFI0460w	PFB0030c
PFD0725c	PFI0380c	PFI1710w	PFI0465c	PFB0035c
PFD0730w	PFI0425w	PFL0030c	PFI0490c	PFB0040c
PFD0740w	PFI0430c	PFL0090c	PFI0495w	PFB0045c
PFD0745c	PFI0490c	PFL0115w	PFI0510c	PFB0050c
PFD0750w	PFI0505c	PFL0140w	PFI0540w	PFB0055c
PFD0770c	PFI0555c	PFL0150w	PFI0545w	PFB0056c
PFD0780w	PFI0585c	PFL0165c	PFI0565w	PFB0075c
PFD0785c	PFI0610w	PFL0170w	PFI0575c	PFB0080c
PFD0810w	PFI0630w	PFL0205w	PFI0675w	PFB0085c
PFD0835c	PFI0640c	PFL0275w	PFI0690c	PFB0090c
PFD0840w	PFI0645w	PFL0340w	PFI0705w	PFB0095c
PFD0875c	PFI0670w	PFL0360c	PFI0710c	PFB0100c
PFD0880w	PFI0680c	PFL0375w	PFI0725c	PFB0105c
PFD0905w	PFI0695c	PFL0395c	PFI0735c	PFB0106c
PFD0960c	PFI0700c	PFL0435w	PFI0785c	PFB0125c
PFD0965W	PFI0740c	PFL0440c	PFI0800c	PFB0135w
PFD0970c	PFI0750c	PFL0445w	PFI0830c	PFB0145c
PFD0975w	PFI0755c	PFL0475w	PFI0880c	PFB0150c
PFD0995c	PFI0795w	PFL0515w	PFI0885w	PFB0151c
PFD1000c	PFI0810c	PFL0560c	PFI0915w	PFB0161c
PFD1005c	PFI0830c	PFL0575w	PFI0940c	PFB0175c
PFD1015c	PFI0835c	PFL0615w	PFI0970c	PFB0177c
PFD1020c	PFI0890c	PFL0620c	PFI0975c	PFB0190c
PFD1045c	PFI0895c	PFL0685w	PFI1155w	PFB0195c
PFD1050w	PFI0905w		PFI1180w	PFB0196c
PFD1060w	PFI0930c		PFI1200w	PFB0200c
PFD1070w	PFI0960w		PFI1205c	PFB0205c
PFD1095w	PFI1020c		PFI1210w	PFB0210c
PFD1115c	PFI1030c		PFI1280c	PFB0215c
PFD1165w	PFI1065c		PFI1281w	PFB0225c
PFD1175w	PFI1090w		PFI1300c	PFB0227c
PFD1185w	PFI1105w		PFI1320c	PFB0230c
PFD1220c	PFI1115c		PFI1355w	PFB0245c
PFD1245c	PFI1120c		PFI1360c	PFB0257c
PFE1150w	PFI1130c		PFI1370c	PFB0265c
PFE1190c	PFI1175c		PFI1445w	PFB0285c
PFE1195w	PFI1185c		PFI1470c	PFB0290c
PFE1210c	PFI1240c		PFI1475w	PFB0300c
PFE1215c	PFI1265w		PFI1485c	PFB0305c-a
PFE1240w	PFI1270w		PFI1500w	PFB0305c-b
PFE1245w	PFI1275w		PFI1550c	PFB0310c
PFE1270c	PFI1310w		PFI1555w	PFB0320c
PFE1310c	PFI1315c		PFI1560c	PFB0325c
PFE1335c	PFI1330c		PFI1565w	PFB0330c
PFE1365w	PFI1365w		PFI1590c	PFB0335c
PFE1390w	PFI1380c		PFI1685w	PFB0340c
PFE1405c	PFI1385c		PFI1710w	PFB0345c
PFE1420w	PFI1405c		PFI1720w	PFB0350c
PFE1425c	PFI1410c		PFI1730w	PFB0355c
PFE1435c	PFI1435w		PFL0020w	PFB0360c
PFE1490c	PFI1468c		PFL0025c	PFB0370c
PFE1525w	PFI1525w		PFL0035c	PFB0380c
PFE1570c	PFI1570c		PFL0080c	PFB0391c-a
PFE1590w	PFI1590c		PFL0110c	PFB0391c-b
PFE1600w	PFI1610c		PFL0130c	PFB0410c
PFE1605w	PFI1625c		PFL0190w	PFB0415c
PFE1610w	PFI1640c		PFL0250w	PFB0423c
PFE1615c	PFI1665w		PFL0260c	PFB0425c
PFI0086w	PFI1670c		PFL0270c	PFB0435c
PFI0105c	PFL0050c		PFL0275w	PFB0440c
PFI0110c	PFL0070c		PFL0290w	PFB0445c
PFI0125c	PFL0095c		PFL0300c	PFB0460c
PFI0150c	PFL0120c		PFL0315c	PFB0465c
PFI0165c	PFL0145c		PFL0350c	PFB0475c
PFI0170w	PFL0165c		PFL0420w	PFB0485c
PFI0190w	PFL0175c		PFL0465c	PFB0490c
PFI0195c	PFL0185c		PFL0745c	PFB0500c
PFI0225w	PFL0200c			PFB0501c
PFI0280c	PFL0210c			PFB0505c
PFI0285w	PFL0225c			PFB0530c
PFI0415c	PFL0255c			PFB0545c
PFI0500w	PFL0280c			PFB0555c
PFI0510c	PFL0290w			PFB0575c
PFI0555c	PFL0310c			PFB0600c
PFI0580c	PFL0335c			PFB0601c
PFI0590c	PFL0380c			PFB0610c
PFI0625c	PFL0390c			PFB0615c
PFI0630w	PFL0495c			PFB0630c
PFI0635c	PFL0500w			PFB0640c
PFI0650c	PFL0510c			PFB0645c
PFI0680c	PFL0530c			PFB0655c
PFI0685w	PFL0560c			PFB0670c
PFI0720w	PFL0590c			PFB0685c
PFI0765w	PFL0623c			PFB0687c
PFI0820c	PFL0625c			PFB0695c
PFI0825w	PFL0635c			PFB0700c
PFI0860c	PFL0640w			PFB0710c
PFI0875w	PFL0645c			PFC0100c
PFI0920c	PFL0660w			PFC0115c
PFI0925w	PFL0665c			PFC0126c
PFI0935w	PFL0670c			PFC0130c
PFI1025w	PFL0685w			PFD0015c
PFI1040c	PFL0692c			PFD0020c
PFI1060w	PFL0695c			PFD0030c
PFI1070c	PFL0705c			PFD0035c
PFI1075w	PFL0740c			PFD0040c
PFI1085w	PFL0770w			PFD0045c
PFI1150w				PFD0070c
PFI1200w				PFD0080c
PFI1235w				PFD0085c
PFI1280c				PFD0090c
PFI1325w				PFD0095c
PFI1385c				PFD0100c
PFI1395w				PFD0115c
PFI1400c				PFD0125c
PFI1420w				PFD0134c
PFI1480w				PFD0135c
PFI1490c				PFD0144c
PFI1505c				PFD0145c
PFI1510w				PFD0155c
PFI1520w				PFD0170c
PFI1600w				PFD0180c
PFI1680w				PFD0185c
PFI1695c				PFD0195c
PFI1696c				PFD0200c
PFI1700c				PFD0205c
PFI1735c				PFD0207c
PFI1740c-a				PFD0210c
PFI1740c-b				PFD0215c
PFI1745c				PFD0230c
PFI1750c				PFD0235c
PFI1755c				PFD0240c
PFI1760w				PFD0245c
PFI1770w				PFD0250c
PFI1780w				PFD0260c
PFI1830c				PFD0270c
PFL0030c				PFD0285c
PFL0040c				PFD0295c
PFL0045c				PFD0305c
PFL0055c				PFD0320c
PFL0060w				PFD0335c
PFL0075w				PFD0340c
PFL0125c				PFD0345c
PFL0135w				PFD0355c
PFL0155c				PFD0365c
PFL0205w				PFD0380c
PFL0230w				PFD0390c
PFL0270c				PFD0395c
PFL0290w				PFD0405c
PFL0295c				PFD0415c
PFL0330c				PFD0420c
PFL0355c				PFD0430c
PFL0405w				PFD0435c
PFL0440c				PFD0445c
PFL0450c				PFD0450c
PFL0520c				PFD0460c
PFL0555c				PFD0465c
PFL0570c				PFD0470c
PFL0575w				PFD0487c
PFL0585w				PFD0495c
PFL0637c				PFD0505c
PFL0675c				PFD0520c
PFL0730w				PFD0530c
PFL0770w				PFD0540c
PFL0785c				PFD0550c
PFL0790w				PFD0555c
				PFD0565c
				PFD0580c
				PFD0585c
				PFD0590c
				PFD0600c
				PFD0605c
				PFD0615c
				PFD0620c
				PFD0625c
				PFD0630c
				PFD0635c
				PFD0640c
				PFD0665c
				PFD0669c
				PFD0670c
				PFD0680c
				PFD0685c
				PFD0690c
				PFD0692c
				PFD0700c
				PFD0705c
				PFD0715c
				PFD0725c
				PFD0735c
				PFD0745c
				PFD0755c
				PFD0760c
				PFD0770c
				PFD0775c
				PFD0785c
				PFD0790c
				PFD0800c
				PFD0807c
				PFD0815c
				PFD0825c
				PFD0835c
				PFD0850c
				PFD0855c
				PFD0865c
				PFD0875c
				PFD0885c
				PFD0895c
				PFD0935c
				PFD0945c
				PFD0960c
				PFD0970c
				PFD0993c
				PFD0995c
				PFD1000c
				PFD1005c
				PFD1015c
				PFD1020c
				PFD1030c
				PFD1045c
				PFD1065c
				PFD1090c
				PFD1100c
				PFD1115c
				PFD1120c
				PFD1135c
				PFD1145c
				PFD1150c
				PFD1170c
				PFD1195c
				PFD1200c
				PFD1220c
				PFD1230c
				PFD1245c
				PFE1155c
				PFE1165c
				PFE1173c
				PFE1180c
				PFE1190c
				PFE1205c
				PFE1210c
				PFE1215c
				PFE1230c
				PFE1235c
				PFE1260c
				PFE1270c
				PFE1275c
				PFE1295c
				PFE1305c
				PFE1310c
				PFE1330c
				PFE1335c
				PFE1345c
				PFE1350c
				PFE1355c
				PFE1360c
				PFE1375c
				PFE1395c
				PFE1400c
				PFE1405c
				PFE1410c
				PFE1425c
				PFE1430c
				PFE1435c
				PFE1440c
				PFE1445c
				PFE1450c
				PFE1480c
				PFE1490c
				PFE1500c
				PFE1510c
				PFE1520c
				PFE1530c
				PFE1545c
				PFE1555c
				PFE1560c
				PFE1570c
				PFE1595c
				PFE1615c
				PFE1620c
				PFE1625c
				PFI0010c
				PFI0015c
				PFI0025c
				PFI0030c
				PFI0035c
				PFI0040c
				PFI0045c
				PFI0050c
				PFI0055c
				PFI0060c
				PFI0085c
				PFI0090c
				PFI0095c
				PFI0100c
				PFI0105c
				PFI0110c
				PFI0115c
				PFI0120c
				PFI0125c
				PFI0130c
				PFI0135c
				PFI0150c
				PFI0155c
				PFI0165c
				PFI0195c
				PFI0200c
				PFI0210c
				PFI0215c
				PFI0230c
				PFI0240c
				PFI0245c
				PFI0250c
				PFI0255c
				PFI0260c
				PFI0265c
				PFI0280c
				PFI0290c
				PFI0295c
				PFI0305c
				PFI0315c
				PFI0325c
				PFI0328c
				PFI0330c
				PFI0340c
				PFI0350c
				PFI0355c
				PFI0360c
				PFI0370c
				PFI0380c
				PFI0385c
				PFI0390c
				PFI0400c
				PFI0410c
				PFI0415c
				PFI0420c
				PFI0430c
				PFI0435c
				PFI0445c
				PFI0450c
				PFI0465c
				PFI0485c
				PFI0490c
				PFI0505c
				PFI0510c
				PFI0530c
				PFI0555c
				PFI0560c
				PFI0575c
				PFI0580c
				PFI0585c
				PFI0590c
				PFI0595c
				PFI0605c
				PFI0625c
				PFI0635c
				PFI0640c
				PFI0650c
				PFI0655c
				PFI0660c
				PFI0680c
				PFI0690c
				PFI0695c
				PFI0700c
				PFI0710c
				PFI0725c
				PFI0735c
				PFI0740c
				PFI0750c
				PFI0755c
				PFI0770c
				PFI0785c
				PFI0800c
				PFI0810c
				PFI0815c
				PFI0820c
				PFI0830c
				PFI0835c
				PFI0860c
				PFI0880c
				PFI0890c
				PFI0895c
				PFI0920c
				PFI0930c
				PFI0940c
				PFI0970c
				PFI0975c
				PFI0985c
				PFI0990c
				PFI1020c
				PFI1030c
				PFI1040c
				PFI1050c
				PFI1065c
				PFI1070c
				PFI1115c
				PFI1120c
				PFI1125c
				PFI1130c
				PFI1135c
				PFI1165c
				PFI1170c
				PFI1175c
				PFI1185c
				PFI1195c
				PFI1205c
				PFI1230c
				PFI1240c
				PFI1245c
				PFI1260c
				PFI1280c
				PFI1295c
				PFI1300c
				PFI1315c
				PFI1320c
				PFI1330c
				PFI1345c
				PFI1350c
				PFI1360c
				PFI1370c
				PFI1380c
				PFI1385c
				PFI1400c
				PFI1405c
				PFI1410c
				PFI1450c
				PFI1455c
				PFI1460c
				PFI1468c
				PFI1470c
				PFI1485c
				PFI1490c
				PFI1505c
				PFI1530c
				PFI1545c
				PFI1550c
				PFI1560c
				PFI1570c
				PFI1575c
				PFI1580c
				PFI1585c
				PFI1587c
				PFI1590c
				PFI1595c
				PFI1610c
				PFI1620c
				PFI1625c
				PFI1630c
				PFI1640c
				PFI1645c
				PFI1655c
				PFI1670c
				PFI1690c
				PFI1695c
				PFI1696c
				PFI1700c
				PFI1735c
				PFI1740c-a
				PFI1740c-b
				PFI1745c
				PFI1750c
				PFI1755c
				PFI1765c
				PFI1795c
				PFI1815c
				PFI1830c
				PFI1835c
				PFL0010c
				PFL0015c
				PFL0025c
				PFL0030c
				PFL0035c
				PFL0040c
				PFL0045c
				PFL0050c
				PFL0055c
				PFL0070c
				PFL0080c
				PFL0085c
				PFL0090c
				PFL0095c
				PFL0100c
				PFL0110c
				PFL0120c
				PFL0125c
				PFL0130c
				PFL0145c
				PFL0155c
				PFL0165c
				PFL0175c
				PFL0185c
				PFL0200c
				PFL0210c
				PFL0220c
				PFL0225c
				PFL0255c
				PFL0260c
				PFL0270c
				PFL0280c
				PFL0295c
				PFL0300c
				PFL0305c
				PFL0310c
				PFL0315c
				PFL0330c
				PFL0335c
				PFL0350c
				PFL0355c
				PFL0360c
				PFL0365c
				PFL0380c
				PFL0385c
				PFL0390c
				PFL0395c
				PFL0425c
				PFL0440c
				PFL0450c
				PFL0455c
				PFL0465c
				PFL0490c
				PFL0495c
				PFL0505c
				PFL0510c
				PFL0520c
				PFL0530c
				PFL0535c
				PFL0555c
				PFL0560c
				PFL0570c
				PFL0590c
				PFL0595c
				PFL0605c
				PFL0620c
				PFL0623c
				PFL0625c
				PFL0635c
				PFL0637c
				PFL0645c
				PFL0650c
				PFL0665c
				PFL0670c
				PFL0675c
				PFL0680c
				PFL0690c
				PFL0692c
				PFL0695c
				PFL0705c
				PFL0740c
				PFL0745c
				PFL0746c
				PFL0755c
				PFL0785c
				PFL0795c
				PFL0800c
				DUP1-PFI1615w
				MAL7P1.100
				MAL7P1.104
				MAL7P1.106
				MAL7P1.108
				MAL7P1.11
				MAL7P1.110
				MAL7P1.111
				MAL7P1.113
				MAL7P1.114
				MAL7P1.115
				MAL7P1.117
				MAL7P1.118
				MAL7P1.119
				MAL7P1.12
				MAL7P1.122
				MAL7P1.124
				MAL7P1.125
				MAL7P1.127
				MAL7P1.13
				MAL7P1.130
				MAL7P1.131
				MAL7P1.138
				MAL7P1.139
				MAL7P1.141
				MAL7P1.144
				MAL7P1.145
				MAL7P1.152
				MAL7P1.153
				MAL7P1.154
				MAL7P1.155
				MAL7P1.157
				MAL7P1.158
				MAL7P1.159
				MAL7P1.160
				MAL7P1.161
				MAL7P1.162
				MAL7P1.17
				MAL7P1.170
				MAL7P1.171
				MAL7P1.172
				MAL7P1.174
				MAL7P1.175
				MAL7P1.176
				MAL7P1.177
				MAL7P1.178
				MAL7P1.179
				MAL7P1.183
				MAL7P1.186
				MAL7P1.202
				MAL7P1.203a
				MAL7P1.203b
				MAL7P1.205
				MAL7P1.206
				MAL7P1.208
				MAL7P1.209
				MAL7P1.21
				MAL7P1.212
				MAL7P1.216
				MAL7P1.22
				MAL7P1.222
				MAL7P1.223
				MAL7P1.226
				MAL7P1.227
				MAL7P1.228
				MAL7P1.23
				MAL7P1.231
				MAL7P1.24
				MAL7P1.25
				MAL7P1.26
				MAL7P1.27
				MAL7P1.29a
				MAL7P1.310
				MAL7P1.32
				MAL7P1.35
				MAL7P1.350
				MAL7P1.36
				MAL7P1.38
				MAL7P1.4
				MAL7P1.5
				MAL7P1.57
				MAL7P1.58
				MAL7P1.6
				MAL7P1.61
				MAL7P1.64
				MAL7P1.65
				MAL7P1.66
				MAL7P1.68
				MAL7P1.7
				MAL7P1.76
				MAL7P1.77
				MAL7P1.78
				MAL7P1.79
				MAL7P1.82
				MAL7P1.83
				MAL7P1.86
				MAL7P1.93
				MAL7P1.94
				MAL7P1.95
				MAL7P1.97
				MAL7P1.98
				PF07_0006
				PF07_0007
				PF07_0009
				PF07_0010
				PF07_0011
				PF07_0014
				PF07_0016
				PF07_0017
				PF07_0018
				PF07_0021
				PF07_0022
				PF07_0025
				PF07_0026
				PF07_0029
				PF07_0033
				PF07_0035
				PF07_0039
				PF07_0041
				PF07_0042
				PF07_0046
				PF07_0056
				PF07_0057
				PF07_0058
				PF07_0059
				PF07_0062
				PF07_0063
				PF07_0065
				PF07_0066
				PF07_0068
				PF07_0069
				PF07_0070
				PF07_0071
				PF07_0072
				PF07_0077
				PF07_0080
				PF07_0082
				PF07_0084
				PF07_0085
				PF07_0086
				PF07_0087
				PF07_0089
				PF07_0090
				PF07_0093
				PF07_0094
				PF07_0099
				PF07_0100
				PF07_0101
				PF07_0103
				PF07_0104
				PF07_0108
				PF07_0110
				PF07_0112
				PF07_0115
				PF07_0116
				PF07_0120
				PF07_0122
				PF07_0123
				PF07_0125
				PF07_0126
				PF07_0127
				PF07_0129
				PF07_0130
				PF07_0132
				PF07_0136
				PF07_0138
				PFB0010w
				PFB0060w
				PFB0065w
				PFB0070w
				PFB0110w
				PFB0115w
				PFB0120w
				PFB0130w
				PFB0140w
				PFB0160w
				PFB0170w
				PFB0180w
				PFB0185w
				PFB0194w
				PFB0220w
				PFB0235w
				PFB0240w
				PFB0250w
				PFB0255w
				PFB0260w
				PFB0270w
				PFB0275w
				PFB0279w
				PFB0280w
				PFB0295w
				PFB0315w
				PFB0365w
				PFB0375w
				PFB0385w
				PFB0390w
				PFB0395w
				PFB0400w
				PFB0405w
				PFB0420w
				PFB0450w
				PFB0455w
				PFB0467w
				PFB0470w
				PFB0480w
				PFB0495w
				PFB0510w
				PFB0515w
				PFB0520w
				PFB0525w
				PFB0535w
				PFB0540w
				PFB0550w
				PFB0560w
				PFB0570w
				PFB0580w
				PFB0585w
				PFB0590w
				PFB0595w
				PFB0605w
				PFB0620w
				PFB0625w
				PFB0635w
				PFB0650w
				PFB0660w
				PFB0665w
				PFB0675w
				PFB0680w
				PFB0690w
				PFB0705w
				PFC0105w
				PFC0110w
				PFC0120w
				PFC0125w
				PFD0005w
				PFD0025w
				PFD0028w
				PFD0050w
				PFD0055w
				PFD0060w
				PFD0065w
				PFD0075w
				PFD0110w
				PFD0120w
				PFD0140w
				PFD0150w
				PFD0160w
				PFD0165w
				PFD0190w
				PFD0225w
				PFD0255w
				PFD0265w
				PFD0275w
				PFD0290w
				PFD0300w
				PFD0310w
				PFD0311w
				PFD0325w
				PFD0330w
				PFD0350w
				PFD0360w
				PFD0367w
				PFD0375w
				PFD0385w
				PFD0400w
				PFD0403w
				PFD0425w
				PFD0440w
				PFD0455w
				PFD0462w
				PFD0480w
				PFD0485w
				PFD0515w
				PFD0525w
				PFD0535w
				PFD0545w
				PFD0560w
				PFD0595w
				PFD0610w
				PFD0645w
				PFD0655w
				PFD0660w
				PFD0675w
				PFD0695w
				PFD0710w
				PFD0720w
				PFD0730w
				PFD0740w
				PFD0750w
				PFD0765w
				PFD0780w
				PFD0795w
				PFD0805w
				PFD0810w
				PFD0820w
				PFD0830w
				PFD0840w
				PFD0860w
				PFD0870w
				PFD0872w
				PFD0880w
				PFD0890w
				PFD0900w
				PFD0905w
				PFD0910w
				PFD0915w
				PFD0920w
				PFD0925w
				PFD0930w
				PFD0940w
				PFD0950w
				PFD0955w
				PFD0965W
				PFD0975w
				PFD0980w
				PFD0985w
				PFD0990w
				PFD1006w
				PFD1007w
				PFD1010w
				PFD1025w
				PFD1035w
				PFD1037w
				PFD1050w
				PFD1055w
				PFD1060w
				PFD1070w
				PFD1075w
				PFD1080w
				PFD1085w
				PFD1095w
				PFD1105w
				PFD1110w
				PFD1130w
				PFD1140w
				PFD1155w
				PFD1160w
				PFD1165w
				PFD1175w
				PFD1180w
				PFD1185w
				PFD1205w
				PFD1210w
				PFD1215w
				PFD1225w
				PFD1235w
				PFD1240w
				PFE1145w
				PFE1150w
				PFE1160w
				PFE1170w
				PFE1175w
				PFE1185w
				PFE1195w
				PFE1200w
				PFE1220w
				PFE1225w
				PFE1240w
				PFE1245w
				PFE1250w
				PFE1255w
				PFE1265w
				PFE1280w
				PFE1285w
				PFE1290w
				PFE1300w
				PFE1315w
				PFE1320w
				PFE1325w
				PFE1340w
				PFE1365w
				PFE1370w
				PFE1390w
				PFE1415w
				PFE1420w
				PFE1455w
				PFE1460w
				PFE1465w
				PFE1470w
				PFE1485w
				PFE1505w
				PFE1515w
				PFE1525w
				PFE1535w
				PFE1540w
				PFE1550w
				PFE1565w
				PFE1590w
				PFE1600w
				PFE1605w
				PFE1610w
				PFE1630w
				PFE1635w
				PFE1640w
				PFI0005w
				PFI0020w
				PFI0065w
				PFI0070w
				PFI0075w
				PFI0080w
				PFI0086w
				PFI0140w
				PFI0145w
				PFI0160w
				PFI0170w
				PFI0175w-a
				PFI0175w-b
				PFI0180w
				PFI0185w
				PFI0190w
				PFI0205w
				PFI0220w
				PFI0225w
				PFI0235w
				PFI0270w
				PFI0275w
				PFI0285w
				PFI0300w
				PFI0310w
				PFI0320w
				PFI0335w
				PFI0336w
				PFI0345w
				PFI0365w
				PFI0375w
				PFI0395w
				PFI0405w
				PFI0425w
				PFI0440w
				PFI0455w
				PFI0460w
				PFI0470w
				PFI0475w
				PFI0480w
				PFI0495w
				PFI0500w
				PFI0515w
				PFI0520w
				PFI0525w
				PFI0535w
				PFI0540w
				PFI0545w
				PFI0550w
				PFI0565w
				PFI0570w
				PFI0610w
				PFI0615w
				PFI0620w
				PFI0630w
				PFI0645w
				PFI0665w
				PFI0670w
				PFI0675w
				PFI0685w
				PFI0705w
				PFI0715w
				PFI0720w
				PFI0730w
				PFI0745w
				PFI0760w
				PFI0765w
				PFI0775w
				PFI0780w
				PFI0790w
				PFI0795w
				PFI0805w
				PFI0823w
				PFI0825w
				PFI0840w
				PFI0845w
				PFI0850w
				PFI0855w
				PFI0865w
				PFI0870w
				PFI0875w
				PFI0885w
				PFI0900w
				PFI0905w
				PFI0910w
				PFI0915w
				PFI0925w
				PFI0935w
				PFI0945w
				PFI0950w
				PFI0955w
				PFI0960w
				PFI0965w
				PFI0980w
				PFI0995w
				PFI1000w
				PFI1005w
				PFI1010w
				PFI1015w
				PFI1025w
				PFI1035w
				PFI1045w
				PFI1055w
				PFI1060w
				PFI1075w
				PFI1080w
				PFI1085w
				PFI1090w
				PFI1095w
				PFI1100w
				PFI1105w
				PFI1110w
				PFI1140w
				PFI1145w
				PFI1150w
				PFI1155w
				PFI1160w
				PFI1180w
				PFI1190w
				PFI1200w
				PFI1210w
				PFI1215w
				PFI1216w
				PFI1220w
				PFI1225w
				PFI1235w
				PFI1250w
				PFI1255w
				PFI1265w
				PFI1270w
				PFI1275w
				PFI1281w
				PFI1285w
				PFI1305w
				PFI1310w
				PFI1325w
				PFI1335w
				PFI1340w
				PFI1355w
				PFI1365w
				PFI1375w
				PFI1390w
				PFI1395w
				PFI1415w
				PFI1420w
				PFI1425w
				PFI1430w
				PFI1435w
				PFI1440w
				PFI1445w
				PFI1463w
				PFI1465w
				PFI1475w
				PFI1480w
				PFI1495w
				PFI1500w
				PFI1510w
				PFI1515w
				PFI1520w
				PFI1525w
				PFI1535w
				PFI1540w
				PFI1555w
				PFI1565w
				PFI1600w
				PFI1605w
				PFI1615w
				PFI1635w
				PFI1650w
				PFI1660w
				PFI1665w
				PFI1675w
				PFI1680w
				PFI1685w
				PFI1705w
				PFI1710w
				PFI1715w
				PFI1720w
				PFI1725w
				PFI1730w
				PFI1760w
				PFI1770w
				PFI1775w
				PFI1780w
				PFI1785w
				PFI1790w
				PFI1800w
				PFI1805w
				PFI1810w
				PFI1820w
				PFI1825w
				PFL0005w
				PFL0020w
				PFL0060w
				PFL0065w
				PFL0075w
				PFL0105w
				PFL0115w
				PFL0135w
				PFL0140w
				PFL0150w
				PFL0160w
				PFL0170w
				PFL0180w
				PFL0190w
				PFL0195w
				PFL0205w
				PFL0230w
				PFL0235w
				PFL0245w
				PFL0250w
				PFL0265w
				PFL0275w
				PFL0285w
				PFL0290w
				PFL0320w
				PFL0325w
				PFL0340w
				PFL0345w
				PFL0370w
				PFL0375w
				PFL0400w
				PFL0405w
				PFL0410w
				PFL0415w
				PFL0420w
				PFL0430w
				PFL0435w
				PFL0445w
				PFL0460w
				PFL0470w
				PFL0475w
				PFL0480w
				PFL0485w
				PFL0500w
				PFL0515w
				PFL0525w
				PFL0540w
				PFL0545w
				PFL0550w
				PFL0565w
				PFL0575w
				PFL0580w
				PFL0585w
				PFL0600w
				PFL0610w
				PFL0615w
				PFL0630w
				PFL0640w
				PFL0655w
				PFL0660w
				PFL0685w
				PFL0700w
				PFL0710w
				PFL0715w
				PFL0720w
				PFL0725w
				PFL0730w
				PFL0735w
				PFL0750w
				PFL0760w
				PFL0765w
				PFL0770w
				PFL0775w
				PFL0780w
				PFL0790w
				PFL0805w
