# Supplementary material for: A global transcriptional analysis of Plasmodium falciparum malaria reveals a novel family of telomere-associated lncRNAs
Source: Genome Biol. 2011 Jun 20;12(6):R56. doi: 10.1186/gb-2011-12-6-r56 (PMC3218844; doi:10.1186/gb-2011-12-6-r56)
Supplement: Additional file 5 — Putative small RNAs. Chromosome, coordinates, and length of 46 putative small RNAs eliminated from the lncRNA candidate list. [file gb-2011-12-6-r56-S5.XLS]

## Sheet: Additional_File_6.xls
chromosome	start	stop	length
Pf3D7_02	76857	76947	91
Pf3D7_02	91072	91184	113
Pf3D7_02	102873	102989	117
Pf3D7_02	175192	175358	167
Pf3D7_02	210863	210907	45
Pf3D7_02	273406	273534	129
Pf3D7_02	349389	349559	171
Pf3D7_02	410233	410375	143
Pf3D7_02	413194	413310	117
Pf3D7_02	441867	441911	45
Pf3D7_03	122490	122642	153
Pf3D7_04	269938	270032	95
Pf3D7_04	458795	458877	83
Pf3D7_04	627801	627849	49
Pf3D7_04	679162	679206	45
Pf3D7_04	704637	704775	139
Pf3D7_04	946452	946500	49
Pf3D7_04	958351	958399	49
Pf3D7_04	981177	981225	49
Pf3D7_05	1139348	1139540	193
Pf3D7_05	1140246	1140416	171
Pf3D7_07	208840	208912	73
Pf3D7_07	208992	209040	49
Pf3D7_07	807151	807233	83
Pf3D7_07	913847	914023	177
Pf3D7_07	995858	995964	107
Pf3D7_07	1068513	1068641	129
Pf3D7_09	133451	133495	45
Pf3D7_09	133589	133721	133
Pf3D7_09	363973	364045	73
Pf3D7_09	537936	538101	166
Pf3D7_09	650017	650201	185
Pf3D7_09	650371	650439	69
Pf3D7_09	700267	700371	105
Pf3D7_09	1042227	1042317	91
Pf3D7_09	1148725	1148817	93
Pf3D7_09	1254633	1254727	95
Pf3D7_09	1263209	1263337	129
Pf3D7_09	1331291	1331337	47
Pf3D7_09	1422839	1422883	45
Pf3D7_09	1427281	1427363	83
Pf3D7_09	1436275	1436333	59
Pf3D7_12	91081	91129	49
Pf3D7_12	163021	163219	199
Pf3D7_12	421028	421222	195
Pf3D7_12	577188	577306	119
