# Supplementary material for: A global transcriptional analysis of Plasmodium falciparum malaria reveals a novel family of telomere-associated lncRNAs
Source: Genome Biol. 2011 Jun 20;12(6):R56. doi: 10.1186/gb-2011-12-6-r56 (PMC3218844; doi:10.1186/gb-2011-12-6-r56)
Supplement: Additional file 6 — Putative genes or pseudogenes. Chromosome, coordinates, length, and BLASTX results for 17 putative genes or pseudogenes eliminated from the lncRNA candidate list. [file gb-2011-12-6-r56-S6.XLS]

## Sheet: 4TP_ncPEAKS_>200bp
chromosome	start	end	length	E(.01) threshold, Swissprot, PF3D7	E(.01) threshold, NR, PF3D7	E(.01) threshold, Swissprot, Pfalciparum	E(.01) threshold, NR, Pfalciparum	E(.01) threshold, Swissprot, Plasmodium	E(.01) threshold, NR, Plasmodium	E(.01) threshold, Swissprot, all	E(.01) threshold, NR, all
Pf3D7_02	10394	11762	1369							0.007 keratin associated protein 5-5 [Mus musculus]	0.006 PREDICTED: hypothetical protein [Rattus norvegicus]
Pf3D7_02	86173	86529	357						0.009 hypothetical protein [Plasmodium berghei strain ANKA]
Pf3D7_02	102270	102618	349		0.001 conserved Plasmodium protein, unknown function [Plasmodium falciparum 3D7]		0.002 conserved Plasmodium protein, unknown function [Plasmodium falciparum 3D7]		0.005 conserved Plasmodium protein, unknown function [Plasmodium falciparum 3D7]
Pf3D7_04	224998	225306	309		0.009 conserved Plasmodium protein, unknown function [Plasmodium falciparum 3D7]
Pf3D7_04	568293	568535	243	.003 RecName: Full=Uncharacterized protein PF11_0213		0.004 RecName: Full=Uncharacterized protein PF11_0213		0.005 RecName: Full=Uncharacterized protein PF11_0213
Pf3D7_07	80066	80462	397		0.0000000000000001 Pfmc-2TM Maurer's cleft two transmembrane protein [Plasmodium falciparum 3D7] Length=231		0.0000000000000002 Pfmc-2TM Maurer's cleft two transmembrane protein [Plasmodium falciparum 3D7]		0.0000000000000005 Pfmc-2TM Maurer's cleft two transmembrane protein [Plasmodium falciparum 3D7]		0.0000000000006 Pfmc-2TM Maurer's cleft two transmembrane protein [Plasmodium falciparum 3D7]
Pf3D7_07	83609	84272	664		0.000000000000006 stevor, putative, degenerate [Plasmodium falciparum 3D7]		0.00000000000001 stevor, putative, degenerate [Plasmodium falciparum 3D7]		0.00000000000003 stevor, putative, degenerate [Plasmodium falciparum 3D7]		0.00000000004 stevor, putative, degenerate [Plasmodium falciparum 3D7]
Pf3D7_07	774410	775089	680								0.00000000008 conserved hypothetical protein [Culex quinquefasciatus]
Pf3D7_07	790877	791737	861	0.00002 RecName: Full=Uncharacterized protein PF11_0213	0.0008 RecName: Full=Uncharacterized protein PF11_0213	0.00004 RecName: Full=Uncharacterized protein PF11_0213	0.001 RecName: Full=Uncharacterized protein PF11_0213	0.00004 RecName: Full=Uncharacterized protein PF11_0213	0.0000001 hypothetical protein [Plasmodium chabaudi chabaudi]		0.0000000002 PREDICTED: hypothetical protein LOC100448266, partial [Pongo abelii]
Pf3D7_07	1023527	1023988	462		0.007 conserved Plasmodium protein, unknown function [Plasmodium falciparum 3D7]				0.005 hypothetical protein [Plasmodium yoelii yoelii str. 17XNL]
Pf3D7_07	1336280	1336808	529						2E-21 hypothetical protein [Plasmodium yoelii yoelii str. 17XNL]		0.000000000000000002 hypothetical protein [Plasmodium yoelii yoelii str. 17XNL]
Pf3D7_09	177874	178908	1035	0.000001 RecName: Full=Uncharacterized protein PF11_0213	0.00004 RecName: Full=Uncharacterized protein PF11_0213	0.000002 RecName: Full=Uncharacterized protein PF11_0213	0.00007 RecName: Full=Uncharacterized protein PF11_0213	0.000002 RecName: Full=Uncharacterized protein PF11_0213	0.0002 RecName: Full=Uncharacterized protein PF11_0213
Pf3D7_09	537284	537678	395	0.0008 RecName: Full=Uncharacterized protein PF11_0213	0.005 conserved Plasmodium protein, unknown function [Plasmodium falciparum 3D7]	0.001 RecName: Full=Uncharacterized protein PF11_0213	0.004 Krueppel-like protein [Plasmodium falciparum 3D7]	0.001 RecName: Full=Uncharacterized protein PF11_0213
Pf3D7_09	1138997	1139900	904	0.0004 RecName: Full=Protein dopey homolog PFC0245c		0.0005 RecName: Full=Protein dopey homolog PFC0245c		0.0006 RecName: Full=Protein dopey homolog PFC0245c
Pf3D7_09	1285576	1285999	424		0.004 conserved Plasmodium protein, unknown function [Plasmodium falciparum 3D7]
Pf3D7_12	186108	186825	718	0.0006 RecName: Full=Uncharacterized protein PF11_0213		0.0009 RecName: Full=Uncharacterized protein PF11_0213		0.001 RecName: Full=Uncharacterized protein PF11_0213
Pf3D7_12	195558	197020	1463	0.0004 RecName: Full=Uncharacterized protein PF11_0213		0.0005 RecName: Full=Uncharacterized protein PF11_0213		0.0006 RecName: Full=Uncharacterized protein PF11_0213

## Sheet: Sheet1
Pf3D7_02	10394	11762
Pf3D7_02	86173	86529
Pf3D7_02	102270	102618
Pf3D7_04	224998	225306
Pf3D7_04	568293	568535
Pf3D7_07	80066	80462
Pf3D7_07	83609	84272
Pf3D7_07	774410	775089
Pf3D7_07	790877	791737
Pf3D7_07	1023527	1023988
Pf3D7_07	1336280	1336808
Pf3D7_09	177874	178908
Pf3D7_09	537284	537678
Pf3D7_09	1138997	1139900
Pf3D7_09	1285576	1285999
Pf3D7_12	186108	186825
Pf3D7_12	195558	197020
