# Supplementary material for: A global transcriptional analysis of Plasmodium falciparum malaria reveals a novel family of telomere-associated lncRNAs
Source: Genome Biol. 2011 Jun 20;12(6):R56. doi: 10.1186/gb-2011-12-6-r56 (PMC3218844; doi:10.1186/gb-2011-12-6-r56)
Supplement: Additional file 7 — Putative lncRNAs. A table of 60 putative P. falciparum lncRNAs and their properties. Characteristics of 60 P. falciparum lncRNA candidates. [file gb-2011-12-6-r56-S7.XLS]

## Sheet: 4TP_ncpeaks_coverage.txt
Additional characterization of 60 putative P. falciparum lncRNAs.
Candidates highlighted in column i are located > 1kb away from a neighboring protein-coding gene. Candidates highlighted in columns j/k exhibit correlation r < 0.9 and > .5 fold change in expression. Properties of lncRNA-TARE-4L are boxed.
chr	start	stop	length	GC%	overlap with PlasmoDB v7.1 ncRNAs	nearest gene	nearest gene description	distance to nearest gene	max correlation with neighboring gene	fold change	distance to neighboring gene with max correlation	max time-point	T18 expression (log2)	T24 expression (log2)	T30 expression (log2)	T36 expression (log2)	coverage (# of probes)	Plasmodium_berghei_str._ANKA	Plasmodium_chabaudi_chabaudi	Plasmodium_falciparum_3D7	Plasmodium_gallinaceum	Plasmodium_knowlesi_strain_H	Plasmodium_reichenowi	Plasmodium_vivax_SaI-1	Plasmodium_yoelii_yoelii_str._17XNL	sequence
Pf3D7_02	90364	90872	509	0.137525		PFB0095c	erythrocyte+membrane+protein+3	446	0.995053	3.67728	446	T18	4.71707	3.04436	1.47147	1.03979	31			3.3e-31						TATTCTTAAAATTTTTATAAAAAGATTTGTCTTATTAAAAGTTAATTATGAAATACGGCATATAAATAAATTGATATGAATACAAATACAAAAACAAAAACATAAAAAAAAAAATTTTAATTAAGAAAAAAAGTAAAAAATTAAAAATTAAAAAATTCATTAATTTCTAACTACAAAATTGCACATAAATATATAAATATAAATATAAATATGAATAAATAAATAAATATATATATATATATATTTATTTATTTTACAAATGGAAAAAAAAAAAAAAAATACATATTAAGAAATATAAAAAGATCACATAATTTTTTTTGAAGCTAAAAATCAAAATTTCCCAACAATATAAATATAAACAAATATTTTCTAAAAGCAAGGTATACATAAATACAATAT…
Pf3D7_02	98908	99480	573	0.0977312		PFB0095c	erythrocyte+membrane+protein+3	70	0.98176	3.34266	70	T18	2.83173	1.09981	-0.462919	-0.510929	30			1.8e-13			1.2e-16			ATATAATATCTTTAAATATTTGATATATTTTCTAAATACAAATTTTTTTTATTTTCTTTTTAATTTATATATATATATATATATATAAATAAAAAAATAAAAATAAAAAATGAAAAAAAGATTACAAATTTTTATAATATTATTTTTTTAATACTATATATACAAAACCTTAGAATATTTAAAAATGGAAATTAATATAACAATTACTAATCTACAAAAATAATTAAAAAAAAAAAAAAAATTAAATTAAATTAATAAATAAATAAATAAATAAATATACATATATGCTTTTTATTATAAATAATTTTTTCTTTTCACACAAACATTTATGAAAATAAATAAATAAATAAATAATTATTATAAACTAATAATAGAATATATAAATAAATGTTTTATCAT…
Pf3D7_02	108948	109314	367	0.138965		PFB0105c	Plasmodium+exported+protein+%28PHISTc%29%2C+unknown+function	250	0.979588	1.84101	250	T36	2.50422	1.84457	1.06497	2.90598	22			4e-22						AAAAAAAATTATTTAAATATAGTTTTATTATTCATATTTACAAACGATTATATGTAATATATATATATATATATATATATTTATATATAATATATATTAAGGAAAAAATTATACTACACTCATAAGACTAATATATATATGAGGCCTACCATTTCGAATAAACATTTAAAAAAAAATTTTAAATTACATAATGAAATTTCACAAATTAAAACATTATATATATATAATATATATATTACAAATATTTATATTTAAACATACATATATAATTATAACAAAACGAATATACAAATTTCTAAGCGTGCAGAAAATATATTAAAATAATCTCTAGATTTTTTGAAAAATCAAAATGAAGAAGAATAATAAA
Pf3D7_02	161261	161889	629	0.112878		PFB0160w	ERCC1+nucleotide+excision+repair+protein%2C+putative	19	0.938023	1.57152	176	T24	1.49416	3.06569	2.09499	1.90069	19			1.3e-28			2.2e-20			AATTAACATATAATCATAATTAATAGTGCTTATTTTGTATTTTTTTCGACAAATATATATATATATATTTTATATATATATTTTATATATATATTTTATATATATATTTTATATATATATTTTATATATATATTTTATATATATATTTTATATATATATTTTATATATATATTTTATATATATATTTTATATTATACCTTTTTTTTTTTTTTTTTTTTTTTTTTTTTTTTTTTTGTGTGTGTATTTTTTAACACCTACCATTAACAACCCCTGTCAAATTAAAGGCAAAAGAAAAGATAAATATATTATTATATATATATAATATATTTAAAGGGATCATATTCATAATTATCTAAGTCTACAATATTGTTCAGAAAAATATACATATAAATATATGTA…
Pf3D7_02	407481	408619	1139	0.158911	PF02TR001	PFB0445c	DEAD+box+helicase%2C+UAP56	1126	0.759336	1.66118	1126	T18	1.98513	1.14769	0.828148	0.323946	60			4.8e-82						TTTTTTTTTTTTTCGCATTATATCATATTGCAGCTGATGTCCCGTTTTTTATTTTTTTCAAAAATATCTTTTATTTTATACATTATACATATATATATATATATATATATATATATATAGTCCTTTCTTTAAATATATTCATGTTAATATTTTAAAAAAGCAGGATTAAAGTATTTTTTTTTTTTTTTTTTTTTTTTTGGAAATAATTAAACAACATATAAATGAAAAAAGATTTTATATAAGGAAAATATGCAACCAGGAATTACGAAAAGAAATATATATATAGAAATATATATATATATATATATATATATATATGTAAAATAAAATATATTTGAATACTTTTATAATTTTGTAAATACTTTGTTTTTTATATTTATTCCTTATTTGTACAAGCAA…
Pf3D7_02	410525	410755	231	0.229437		PFB0450w	sec61+gamma+subunit%2C+putative	297	-0.167378	0.273653	297	T24	5.2235	5.24758	4.97392	5.10635	13			4.8e-25						TATTTATACATTTGTGTAATATATAATTGTTATTTCTTTTATTTCTTTTTTTTTTTTTTCCCCCATCATATATATTGTACCATTGAATAATACCCACGATCATGTACCATCTAACACCATCATATAACAAGAGTATACAGAACGATATATTATATGTACATATATATATATATATATATATATTAACATATTTGTATATCCCTGTATTTATTTTTCTGTACCAAATCACCC
Pf3D7_02	521868	522114	247	0.149798		PFB0560w	conserved+Plasmodium+protein%2C+unknown+function	122	0.0994664	2.11415	122	T24	4.06616	4.23427	2.38551	2.12011	11			4.6e-15			0.0066			TTTTTTTTTTTCCTTCCAACATTGGAAAATATATAACCATTTTAAATAAAACAAAATAAAATGAAATATTGTCACTTTTAAATATTCAAAAAAAATAAAAATAAAAAAAAAAGATCTACATATATATATATATATATATATTTATTTATTTATTTAATTACACACGAACATATAACCATTTCATTTACACATTTACATTTACATTTACACATTTACATTTACATTTACACTTTTTGTATTTTTTTTT
Pf3D7_02	593316	594090	775	0.157419		PFB0665w	serine%2Fthreonine+protein+kinase%2C+putative	106	0.995197	3.16983	106	T36	-1.09815	-0.926213	-0.163956	2.07167	48			4.5e-56						TATAATTAAGTACAATTACATGTAATTAAATTATCTCATTTTTTTTTTTTTTTTTTTTTTTTTTTATTGAAAATAATTAATCTTTATTATATTATATTTTTTTTTTTTTTCCTTTTTTTAATTATATTTATGTAATACAACAATCATAATTTTTGTACTTTAAATTTTTTGTTTTATTTAATTTTATATTTCTGTTTTGTTTTATCTTCCTCCTTAAATAGTAAGCCCTTAGAATTTTCTTTATATGATATTAAATACAACATAAGTATATAAAATTTTTGTATAGAACCATTCTAGGTTTGATGATAATCTTGGATTAAGGACATTAAAAAATTACTATCCCATAATTACTTAGATAATGTGAATATATGGTTATAGATGATAAAAAGAAGGATAATA…
Pf3D7_02	637779	638182	404	0.155941		PFB0700c	conserved+Plasmodium+protein%2C+unknown+function	272	0.996326	0.822834	272	T18	2.63876	2.58546	1.81593	1.90711	23			8.2e-08						AATTATTTATTCTTCTACAATTAAATATATTTTTTAATTATAATCTTTATCTTTTTTTTTTTTTTTTTTTCTTATAAATGTCACATATATGTATATATGTACATGTTTTTATTTATTAATACACACACACACACACACAAAATAAAATACAAAATAAAAATTAAAAGAAAAACTAAAAAAAGTATAAGAAAGAAGAAAAAAAAAAAAAAAAAACAATGATAATATGTAAAGGGATGAATATAAACATAAACATATATACAATGTTAAATAAAATATATTTTTTGGAATTTTAATATATTGAGGTCACAAAACAGGAGAATTTTTCTTTTCCCTTTCCCCTTTTTTGGAGGAAAAAAAAAAAATATATAAATATATATATATATATATATATATATATAT…
Pf3D7_02	638799	639127	329	0.139818		PFB0705w	conserved+Plasmodium+protein%2C+unknown+function	1273	0.99336	0.784461	1292	T24	3.32827	3.33666	2.5522	2.64763	16			1.5e-09						TTTTTTTTGTTGTTGTTTTATTATACTTTTATATACCATATATTTCTTCCAAAAATCATTAAATATGTTTCATCTTTTTTTCGCACATCCCCCACACAAATGAATAAATATAAAATAAGAAAAGGCAAAAAATGGAAAAACAAAACATAAAAAAATAAATAAGTTGAACAATGATATAAAAATATATAAATTATACAAATATAAATATGAATATATATAAATATATATATAAATATATATAAATATATATATAAATATATATATATATATTATAATATTATATTTTTGTTATAGAACATACAATATATATATTTTTATATTTAATGCGA
Pf3D7_03	128996	129694	699	0.191702	PF03TR002	PFC0115c	Cytoadherence+linked+asexual+protein+3.2	2081	0.96497	2.40884	2403	T36	0.0128875	-0.518928	0.379126	1.88991	52			9.4e-57						CATTATATTTGTTATATTATAGTTAAATTTAATTATATAATTTATTTTATATACAAATGGTGTTTGTTTTTTTCTTTTTTTTTTATAAAGACAGAATAATTATATAGAAAAAAAAAATTATATCTTATCGTATGGAATATGTTACGGTGATATATGTGAAATAAAAGAAAGGGAAAGAAAAAAGAAATATTATCCCTATTATGGAAGAAATATAATTGTATTATATATAATAAGACGTGCGTTAAATATAAATATAAGAGTATAATTTAGAACAACAAAAATATATTTGAGACAGCTGTATCACCCATTTGAATATTTCACTCCATAATATATACGCCATGTATATATTCCAAATATATATTAAATATACATGACACCTAAAATGTTTTGTGATTATAA…
Pf3D7_03	146103	146672	570	0.15614		PFC0130c	conserved+Plasmodium+protein%2C+unknown+function	119	0.974127	1.67727	119	T18	2.3579	1.96128	0.793685	0.680631	40			8.9e-35						TCACGTCCTTTATTTTATATTTATTACAACATATAATTGTGACATATATAAATTAAAATATATATATATATATATATATATATATATGTAGAATACCTTATTTTTTTTTTTTTTTTTTTTTTGGACTAAAACTATTTTGTTTTATATTCTGAAAAAAAATATATTTTTCATATCCTGAACTTTTTCTTTTAAATTTTTAATATACCAATAATATACATACACACATAAATGTTTATATATATATGATATATATGTGATTAATTATTATCCCAAAATATATATTATTTGAATTATTTATATTTTAAATATTATAATATAACACAAATCAAACAAATCACTTAATAAAGGTAAGTAGATATATTTATGTTCTATATAGATGTTAATTTAATAATTCAAAAA…
Pf3D7_04	8254	12006	3753	0.321076		PFD0005w	erythrocyte+membrane+protein+1%2C+PfEMP1	23147	-0.29557	2.59199	39996	T36	-0.37386	-0.602492	-0.65666	1.93533	50	3.4e-30	1.7e-27	0	8.9e-33	2.5e-18	6.7e-264	5.6e-22	2.1e-26	GTAATGTTACTTAATTAGTACTTCATGGTCATCTGTTTTGGCTCGTATGGTCTAGTAAGGTGCACCTACATGCATAATGTCATCCAATATATGTCATTTAGTACTACTATGATGACTTATATGATCATGTTCTTACTCATTACTTCATCTACTATCCTTATGGTACCTTACTATTACTAATTCTGTCTCTTCAGGTGCACTTACATGCACAATAATGTCATTTATAACTCATTTTTTACTACTATCATGACTTATATCATATTTATTGTACTTCTTAGGTCAATTATGGTCTATATCGTACCCTTTTATTACTATTTTTATGTCCTATATAGCACTTACGTGCACAATTATGTTCAATATTAGTCATTTATTACTACTATTCTCACTTAGTTCATGTTT…
Pf3D7_04	156608	157411	804	0.208955		PFD0115c	Plasmodium+exported+protein%2C+unknown+function	1768	0.783888	2.23148	1768	T18	2.04695	0.68961	-0.184534	-0.118322	51			1.2e-104						AAAATAAAATCGTTTAGGAATATATTAAAAATATATTTAACAAGATTGTTCTTAATTTTTTTTTTTTTTTTTTTTTAATTTAATACTTATATATTCTAGCATCTTTATACTTATATACATATTGTATAAAGAACATGAATTAAGCAACACAAATTTAGACTCTAAAAAATAACATACACATTATTCGTATATAAATGAAATGTTATAATAATATAATATAAGGATCACACACAAACACACATATATATATATATATATATATATATATATTTATTTATTTATTTATTTCCTCTGTGTCAAGCAATATACATACATATAAAAATACATTTACACATATTCTCATACAACACATATATTTATTATCCTCATGAAAAAAAATCAAGTGAAAAATGAACTGAA…
Pf3D7_04	221362	222522	1161	0.127476	RNAzID:3065	PFD0185c	conserved+Plasmodium+protein%2C+unknown+function	1044	0.976884	1.9632	1044	T36	1.04563	0.173404	0.367525	2.1366	51			6.4e-47			2.5e-12			AATAAACATCATTTGAATGTATTATTTAGATCATATTTTTATGTGTGCACTTTTTTTTTTTTTTTTTTTTATCTCACATAAATATATATAATATTATATATATATATATATATATATATATATATATATATATGAAAGAATAATTTATAAAAAAAAATAAAAAATAATATAAATACATATATCATATATATATTTTTAAACAATTAATATTGGACATATAAAAAAAGAACAAAATATGCTTTTGCAATTTATAAAATAATAATAAAAAGGTACATATAAGGTATGTTATTTGCTTATTCAAGATTTATTATACACACATATTAATATATATATATATATATATATATATATTTATATTTAATATACACACATTATTTTTTTATATTCTTATAACTTCAT…
Pf3D7_04	465979	466243	265	0.207547		PFD0485w	conserved+Plasmodium+protein%2C+unknown+function	364	0.619951	1.00386	364	T18	2.87069	2.47453	2.0091	1.86684	20			3e-29						TAATTTATTCATTTTGCATTATACATAAACAAACTCGTACAACATATATATGACATATATATATAATATATAGTTTTTTTTTTTTTTTTTTTTTTCCTTTTTATTTTCCTTTGTGCATTTCTTTTACATTATATGTTTTATCAAATTTATAATATCACAATTTTTTAAAGGAGGGAAGAAGAGTTTATTACAAAAAAAATTGCACTGAAAAGCACATTTTTTTGAAGGGAGGTAATTTTTGAAAGATTATATAATGAAGAACACC
Pf3D7_04	654078	654348	271	0.154981		PFD0692c	calmodulin-like+protein	24	0.999387	3.73292	24	T30	-0.333023	1.28678	3.3999	3.104	18			1.6e-15						AAAAAAAAATTTAATCATATATTCATTTGTAAAAAATATAAAAATATTATTAGAATCATACAATTCTATATTTTCCATCCATCCATAATATATATATATATATATATATATATATATATATATATAATTATAGAATAATGTAATATGTAAAAAAAACAACATTGTTCTTAATTGCTTATCATTCAATATATAATATAAACATATAAGCTTATTGAACCAATAAAAAAAGAGAATACAGAAAATGAATATGCTCCAATTTAAAATGAACATG
Pf3D7_04	707195	708303	1109	0.146979		PFD0775c	RNA+binding+protein%2C+putative	206	-0.151777	0.273847	206	T36	2.1869	2.30649	2.37455	2.46074	54			1.4e-65						AAAGATGTATATCTTTTTTATGTTATCATTGAATATAATCTACATAAAATATATTATATATATATATATATATATATATATATATATAATTATATGTGTTTATATTTATTTTCTTAATATTTTATATATACACCCATATGTTGTGTAGAGATAATATATCTTCTTATAAAAAATTTTGTAACCACAATAAACAAAAAAAAAAGAAAAAAAATTATTCCTTTTTTACAACATATAAATAAATAAATAAATATATATATATATATATATATATATATATGTATATATGTATAATATATATATATATATATATATATATTTATTTATTTATTTATATTTATTATGAATGTAAAGAAACAACACATGAAATGAAAAATAATGCAATGATGGAAAAAAGAAAAG…
Pf3D7_04	735375	735781	407	0.149877	PF04TR001	PFD0807c	PfMNL-2+CISD1-like+iron-sulfur+protein%2C+putative	413	0.997819	0.757553	413	T24	2.47568	2.80001	2.2039	2.04246	20			1e-19						TTTTTTTTTTTGCCTTGTTAATCTGCAACTAGGGGATAAGCATTTTAGAAATTTTGTTTCTAATATAAAAAAAAAAAAAAAATAATAATATATCAATAATATTATATTGAATTATATTATGTATAATAATAATATATATATAATATACAAAATTAGGACAATCTAATCATATAAATACAAAAATGTATAAACATTTATATTTTTTATATATTTAAAAAAAAAAATGAGAAACATATTTTTTCAAAACCCATACACATAAATATATACATATATAATATATATATTATATATTTATGCTATTTTTTTTTTTTCAGAAAAAAGAAAAAGCATCTGCATATAATTAATTCATATTTTTAAGTGGGACAATATTTATTTTATATGTCAATATATATAAAAATG…
Pf3D7_04	830465	833119	2655	0.125047	PF04TR003	PFD0885c	conserved+Plasmodium+protein%2C+unknown+function	1144	0.952508	0.904544	1144	T24	1.96098	2.1748	1.27025	1.47515	100			1.5e-88						AAAAAAAAAAATTACTTTAACTTTATAATAATTCATGTGTAAATTTTTATAACTTTTCATAACAAAATATAATACATTCAAAATATATCTATATGCAATATATAAAAAATAAGTTTATATTATCGTTTAATAAAAAATACATATCAATAAATATATACATATATATATAAATATATATTTATATATATGATATATCATATGCATTAATTAAATATTTATAATATAATTATATATAATTCTTATGTATCATGTAAAATATTCATATACTACCAAAAAAAAAATAAAAATATCCACAAATCACCACACCAAATAAAATACATAAACTTTCGTTTTTCATGGTTCATAAATTAAACAAACACACACGTTCTTTTATTTACTACTATTATATAATATATATAT…
Pf3D7_04	1055726	1055949	224	0.169643		PFD1100c	conserved+Plasmodium+protein%2C+unknown+function	67	0.952718	2.55613	67	T36	0.102433	0.10245	1.14796	2.65856	9			1.9e-06						AAAATAAAATAAAACAAATAATGTGACACTATAATGCCATTAAAATTTTATTAAAAGAAGGATTAAAAATAGAAAGAAAAAAAAAAAAAAAAATTTAAAGCCTACTTATATAAATATAAATATAAATAATATGGACACATATACATATATATATATATATATATATATATATATATATTTTATGTTGTGTGTCCCAAATGAGGCCATAAGGAATTAAAAACCTT
Pf3D7_04	1074520	1075252	733	0.177353		PFD1120c	early+transcribed+membrane+protein+4%2C+ETRAMP4	621	0.828743	1.73197	621	T24	3.31429	3.69568	1.96372	2.92545	37			8.6e-51						AAAAAAAAGAAAAGAAATCTATCAATTCATTTATATAAAAAGCTGTTCTCTTACACTAATAAATGTACATACAAAAAATCTATTCATTTATCTCTTGTAATTTTTTGTTTTTTTCCCTTTTCCTTTTTTTTATTATGGGAATTATTAAATATGAATAAGTCCCCAATGTATTAAAAAAGGAATGAAAAATATATATACATATATATATATATATATATATGATAAAATAAAAAAAGAATTTACATACATATTTACATACATATATAAGCACAATGGTATAAATACGGATGATAAAAAAAAAAAAAAAAAAAAAATCTATTAAATATGACGTCGTGATTAATAAAAATATTCTAAATTAAAAATAAAATATTATAAAATAATAAAATAATAAAATAAAAA…
Pf3D7_04	1119682	1120248	567	0.116402		PFD1170c	Plasmodium+exported+protein+%28PHISTb%29%2C+unknown+function	1567	0.962825	2.90681	3058	T18	2.63122	1.18053	-0.100655	-0.275594	29			8.9e-10						TATATTATTTTTATGTTTTTATTATATGTTTTTTCTTTTATATATCTTTTTCAAGATTCTAAAAAAAAAAAAAAAATAATATAAAGTACAACAGGAATAAATATAAAAAAAATCTTGTAGGGTTTTAAAATATATAATATTTATATATATTATTATATATATAAAAATATGAACATTTTATATATATATTATTAATATATATATGTATATATATATATATATATATATATTTTTTGTACTATTTGATAAAAGGTTTAATAAGTCATGCCAGTTATATTTTTATAAACCCGTAAAATAATATATTTTTTATATTTCTAATTTCTTTTTTTTTTTTAAGAATTATAAAATATAAAAAGGAAAAAAAAAAGAAAAAAAAAATTATGTATAGAAAAATAATAT…
Pf3D7_05	1002403	1002926	524	0.0954199		PFE1195w	karyopherin+beta	284	0.669844	1.18972	284	T24	3.0884	3.48479	2.40466	2.29507	13			6e-19						AAGGACAAATTTATTTTTATATAAAATATATCTGTTAATATATATAAAAAAAAAAAATACTAATATTAATAAGAAAAAATATCAAAGATATATATTATATATAATTTTTATTTATATGCCCTTTTTTTTTTTTTTTTTTTTTTTTTTTTTTTATATATTTTTCATATTTTTATAAATTGTACGTATATTATATATATATATATATATATATATATATATATATGTGTATATTTATTTTTTTTATTTTTTCTTTTCTATATATTAAATAGATATTATTGCATATTTACACACGTACTAATTTAAACAAGTACTTATGACCCCATATACATATGTACATACATAATATATATATATATATAATATATATATATATTATATACATTATGTAATATTTAAAAA…
Pf3D7_05	1018995	1019384	390	0.110256		PFE1230c	Mitochondrial+import+receptor+subunit%2C+putative+%28TOM22%29	196	0.878751	1.49446	196	T24	3.2662	3.57215	2.86578	2.07769	18			4.3e-34						ATAACTTTTAAAATGTAAATAACAATTTTTATATATTATGTAAATTTAAAAAAAAAATGAGCACATAAATATATTATATATATATATATATATATATATATATATATGTGAATAGTATAAATTTTAAATGGTAAGACAAAAACTGGGCATATAATAAAAAAATAATAAAATAACATAATATATATATATATATATATATATATATGTTCGCATTTAAGATATATTTTTTAAATTTAACGAGGAGCATATAAATTATAATATGAGGTGACAAATTTTTAATATAATAAATAATAGAAAAAAAAAAAAAAAAAAAATATTTTATATATTAATAAATAAATAAATAAATATATATATATATACATTTGTGTCACTAAATTTTATTATATATAT
Pf3D7_05	1162996	1163395	400	0.1325		PFE1405c	eukaryotic+translation+initiation+factor+3%2C+subunit+6%2C+putative	7	0.839679	2.27534	1449	T24	3.98193	4.02304	2.46005	1.7477	13	0.00022	0.0054	8.8e-34	0.00029	0.0046	1.8e-05		0.0025	TAAAAGGTTTAATATTTGAATTTTTAATTGTTTTTTCTTGTCCCTATAAGGGGAACACACATAAATGAATATATATAAATATATATATATAATACATATTTTATATAAGAGACACATACAAGTATGATTGTTATAGTTTTGCGTTGGATCATATACATAAGAAAAAAAAATAATAAATATGAAACATACATAAATAAAAATATACATATATATATATATATATATATATAAATGATGTAAAAAAAAAAAAAAAAAAAAAAAAAAAATTCATATATAAGTAAATAAATATGCATAAATATAGATACATACATATATATATATATATATATATATATATATATATATATATATATATACATATATATACATATATATATATACATATATATCTTCAATTTTT
Pf3D7_05	1170633	1171342	710	0.140845		PFE1415w	cell+cycle+regulator+with+zn-finger+domain%2C+putative	311	0.980654	3.10347	3086	T36	-0.850706	-0.738766	0.512434	2.25277	36			6.3e-58			1.7e-10			TTTCCATTTTTTAATTTTTCATTTCCTTTTTATTCATTTATTAAAATATATATATATATATATATATATATATGTATAGCTTTCAAACAAGAAAAAAAAAAAAAAAAAAAAATAGACATTTCGTTTGTTTTTGTTTACATTTAATAATTTTGAACACCAATCATTTTCTTTTATGGTAACAATTAATTTTTTATTCAATTTGATATATTATATATATATATATATATATATATATTTATTTATTTATTTATTTCTTATTTTTGTATATATTTTATATACAGTGTGTTTGATATAATATCATATATATAATGAAAATAATTTATATATTTGTTTAACATGCCACCTTAAGATAGACATATGTACAGGCATACATACAATTTAAATATATATGTTGACATA…
Pf3D7_05	1224183	1224589	407	0.164619		PFE1500c	conserved+Plasmodium+protein%2C+unknown+function	2	0.626834	1.99943	2	T24	1.99035	3.40452	2.30358	1.40509	29			1.8e-06			7.3e-10			TTATTTGTTTATCTCTTTGTTCTTTTATAAAAATATGTAGTATAACAAATGTTCTTATATGCCTTTTTTGTAATTTATATGTTTCTTATATTAACATAACAAGTTATATTATTTCTTTTTTAATTTTTAAATACTACAAAATGCACATTTAAATAAATATATATATATATATGTAATGTAGAATGTGTTGCTTATCCAACAGATAAAATAAATTGAGAGAAAAATGAAAAATATAATAATTATTCAAAAAGGGATAAACAAAAACTAAAACATAAAAATAAAAAATAAAAAAATAAAAAAAAAAAGAAGAAAAAAAAAAAAAAAGGATTTGTATGTGATAATAATTGATGGATAAACATTTATATGGCACATATATATATTCATTTACATAATATATGT…
Pf3D7_07	91404	92007	604	0.150662	PF07TR001	MAL7P1.230	hypothetical+protein%2C+pseudogene	128	0.994485	2.75325	128	T18	3.36793	2.03155	1.15875	0.614686	39			3.9e-26						CTTTTATATAAAGTATATGATTTAAAATACATAAATATATTTTTCATACATCATTTGTTATGAGTCTAAACTATAAAAATTACCCCCAATAAATGTAATACATATAATATTCTATTTTTATAAAAAGTTCAAATATATCAATAGAATTTAAAAAAAAAACATTTAACACAATTTTTTTTTTAATTTTAAAGAATTAATATATTGCGTACAAAAACATAATCGAAAAAAATAAACCACATTACATTCTTTACATTCAAACATCACAAAATGAAAATTGAAATAAAATATTTACACATAAAATATGCACCATATATATGTGAAATACAACTACATATTATATATTATATATATTAATATAGATATAACCACACACATACATCTAATTCTAATATATTTAAT…
Pf3D7_07	97857	98495	639	0.0923318		MAL7P1.231	histidine+rich+protein+II	176	0.917669	2.80137	4888	T18	2.13998	0.247979	-0.661387	-0.379311	43			2.3e-09			0.00028			TAATATGTAATAAATAACATATAGAACCTTAAAAAAATATAGAAGTAATAAATAAATTGATAAATTTTAATAATATATATGAAAAAAAAAAATTAAAATAAAAAATATATAAATTCTTTTTTATTAAAACAAAATTAAATTATTATAATCCCTACAAAAATTTTTTTTTTTTTTTTTTTTCTTTAAAAAAAATAAAATAAAATTTATTATTCTCTAAAAATAAATTTATCATACTTCTGTATTTTAAATCTTTTTTAAAAAATATTAAAAGCCACATAAAAAATAATTATAATTTTTAATTAAAAAAAATAATCTTATTTTAAAAAAATAAAATATAAATAAAGTTAAAAAAACTTTTATATAAAATTAATTATTTTGTTTAATTATAGATAAACATTT…
Pf3D7_07	105724	106082	359	0.133705		MAL7P1.228	Heat+Shock+70+KDa+Protein%2C+%28HSP70%29	142	0.872494	2.2139	142	T24	2.54991	2.84849	1.60021	0.634598	27			1.4e-05			0.00062			CTATCTATATATTTTTATATTTTTACTTTTACAGATTTATTCTATTCTTATTAAAAGTATATAATAAAGTGTTTAAACAAATTAGAATTATTTTAAAGTAATTTATGAGAATATGTATACCACACCTACGTCAGTAACATACAAAAAATAAATAAGTTAATAAATTAAGAGAATAGAGACTTATGTTATAAAATATGTAACAATCATATATTAAATAGCTTTATATACATTATGTAATTAATAAATACACGTTTAAACAATATATATATATATATATATATATATATATATATACAATATTTTATATATATATATATATAAGTTTTTATTTTAAATATTAATATTATTTCTATTATTAT
Pf3D7_07	159485	159827	343	0.0787172		PF07_0008	Plasmodium+exported+protein%2C+unknown+function	496	0.989754	3.47159	496	T18	4.3846	3.29846	1.8065	0.913004	16			7.8e-30						TTTTTTAATGTATGTATTGATATATATATAAAAATCATTAAAATTAAGACTCCTAATAACATTTATAATAAAACAATACATAAATTAAAAATAAAATAATGATAAATAAAATGAAATAAAATAAAATAAAATAATTATCTTAAAATTTATAAAATCATAAAAAATCATAAAATTCAAAGAAACATTTCATCATACAACTTTTAAAAAAAAGAAAAAAAAAAAAATATATATATATAATATATTAAAAAATAAATAAATAAATAAATATATAAATAAATATATAAATAAATAAATTAAAAATAATAAATATTAAATTATAAATATGTTAAAAATATACACATAT
Pf3D7_07	271123	271401	279	0.164875		MAL7P1.19	ubiquitin+transferase%2C+putative	3	0.999825	2.15272	3	T18	3.97788	3.89701	1.82517	2.26556	11			1.3e-16						ATATATAATATATTATATACACACATTATAAAATACACAAGACTAATATTTTAAATATATATATATATTATATATATATATTTTTTTTTTTTTTTGAACTATGCGTAAAATAAGGAAAATCATATATATATATATATATATATTTATATGTATAAATTTTTCCTTTTTAACATTTGGGGGAATCTCTCATTTTAATATTATAATACCTGATTAAAGTCTCAAGGTTTATATTTTATGAGTTAAAAAAAAAAAATTATAATACATCGGGTCGCAAACAAA
Pf3D7_07	340595	340821	227	0.198238		MAL7P1.300	40S+ribosomal+protein+S29%2C+putative	32	0.947311	3.35245	32	T18	5.86118	5.59359	3.24226	2.50874	16			1.4e-25			1.7e-25			TATATATATATGTAGTTAAAAAAATGTAGTTTTTCTTTTTACATTTAGATGGTGTCATATATTAACTGCTAAGATAAACCTAATAAAAATTATAGTTTCATTATTCCTTTAACAATTCCTCAAAAATGATATAAAACACAATATTATAAAGCAAAAAATAATAATAATAAAATTTCTCTCTATCTTATTATTCCTTTTTTCGTAGGACAAGAAAGTTCATAAGAAAA
Pf3D7_07	370441	370752	312	0.166667		MAL7P1.204	conserved+Plasmodium+protein%2C+unknown+function	40	0.993695	2.28867	40	T18	3.58281	3.51847	1.56048	1.29414	10			4.3e-67						AAAAAAAAAAAACACTACGATATAGGATATATAACAAAATGTTGGTATTATATATATAGGTGCATATATATATATAAATATATGTCACCTTTACGCTTGAGGGATTTTTAATTCTATATTAAACATATATACAATATAAGGTATCTTATATATATATATATATATATATGTATATATTTTTATGTATGTAGTTTGGTTTATTTATTTATTTTTTTTTTCTTTTTCGTTCTCTTTTTTTTTTTTTTTTTTTTTTTTTTTTTTTTCTGTTGTATTCTATCTCAAATAAAAAACATTATATGTAAAACATATTTC
Pf3D7_07	440174	440588	415	0.139759		PF07_0029	heat+shock+protein+86	182	0.977058	1.83511	373	T18	3.07032	3.01727	1.97029	1.23521	24			4.7e-31						TATCCATAAAAGAAAATTAAATATAAATTTATACCTTTTATTTGAATTACCATTTGTATAAAATATAAAAAAAAAAAAAAAATAATAAAAAGAAGAAAAAACGAAAAAAGTAATATTTAAATAATAAAGATCAATGTACATAATAAAAAAAAAAAAAAAAAAAAAATTAAAAATTAAAAAATTAAACATTGAAATAATTTCATATACACACATATACATACATACATATATATATATATATATATATATATATTTATACATTTATGCATATAAAATATATTAACAACTTATGTGTATTCATATATATTTTTTTACATATGTATTGAAAGACTTTACTGAGACATGAAATATCTTATAACCAAACGTTTATAAATTCTAATTATATGTAAAGCATAATAT…
Pf3D7_07	1147335	1148031	697	0.187948		PF07_0107	Plasmodium+exported+protein%2C+unknown+function	911	0.72556	2.10487	911	T18	2.10919	1.47026	0.69816	0.0043198	48			1.7e-18			7.7e-16			ATATGTATATATTATTTTTACAGGTTATAATTTATTTATATAATTTTAATATTCGTTCTTTATAATGTTCAAAATTTTCTTAGCAACAATATATAATGTAGAAAAGTTTATATATAATCTTTCAAATAATAAAAAATTTTATATAATATAATATAAAATACACAAAATATATAACATATATATATTTTTTATACACGAAGGATAATATATGTAAAAAATATATATATATATATGTATTTTTTTTTTGGAGCATTTATTTTTAATTGTAATTTTTCATATATTTCAATTCATTTTCTTTATTTCATGTATATTATTGAAATGTTTTCTTTGACAATTCATCTTTTACTTCTATCATAATATCATCTACAATTTGTTCGGTTAAGCCTTTTAAATTTTTAT…
Pf3D7_09	151334	151676	343	0.157434		PFI0165c	DEAD%2FDEAH+box+helicase%2C+putative	23	0.991803	2.01273	23	T18	4.26159	3.92522	2.57888	2.24886	26			4.3e-34						TATAACTTGTAACAATTTTAAAATATTTTAATAACAATTCAAAATAGGTTTAATGACGTTAAATATAAAATATATAAAACATAAATTTTTTCAACAAACACGTTCAAATTTATATACAACTATGGTGATGAAAAATCAAAATGGGGATCTTATAATACACAAGATTAATATAAATAAAGAAAACAAAGGTATATAAGTGATAAAACAAGCAAAAATATGATAATATAGATAAATAAAGTAACTTATAAATAATATATATATATATATATATATATATATATATATATATATATTTTTTTTTTTCAAAACAATATAAATACAATTAATAATGTGCTTCCTTACT
Pf3D7_09	275014	275478	465	0.137634		PFI0265c	RhopH3	227	0.953898	2.66746	227	T36	0.0742789	1.27443	0.953485	2.74174	27			1.7e-69						TTTTTTTTATTAAATTAAATCAAATCAAATCTAAAACCAAATATTAAAAAATTATAGTATTCATATTATAAATATATTATTAGAATATATCATATGAACATACATATATATATATATATACATAAATATAATTAAAAATTAACAATTACTAAAAATTAAAGCATAGATAATGTATATGCATTATTATATAACGTATTCTTTTGTTAAAACACAAACAAAAAAATTGTAAAAATAATTAAATAAAAATACTAAAATCTTAAAAATCTAAATCACATTAAACATATATATATTTATATAAATACATATAATACATATGTATGTATGTATTTTTTTTTAAAGAAAAAAATTATAAAAGTTTTGGTTAACACGAAAAAACAAAACAAAACAAAACAAAACAAA…
Pf3D7_09	324073	325747	1675	0.0985075	PF09TR001	PFI0325c	conserved+Plasmodium+protein%2C+unknown+function	734	0.990173	2.21525	734	T18	2.04342	2.01815	0.170746	-0.171822	55			8.1e-19						AAAAAAAAAATTCATTAAATAAAAGATAAAATATTTACATATATGGATATATTTATATAATATATATATATAATAACAATAATTAAAAAAAAAAAAAAAAATACCAAAAAGTTGTATATAACATATATATAAAAATATGGATGGATGTTCTTTTTTTTTTTTTTTTTTTTCTTATATATAAATTATATATATATAATTATATATATATATATATATATATATGTATCGATTATACAATTATTTACAAATTTATAAAAAAAAAAAAAAAAAAAAAAATATTTTAATAATGAATAAATCATATACTAAATATATATTTATTACTTTATTTATTTATTTTTTTTTTTTTTTCTTCTTTTCCTGTAATTATAAATAATACATATATGTATTTATATATATATA…
Pf3D7_09	326059	327734	1676	0.119928	PF09TR001	PFI0325c	conserved+Plasmodium+protein%2C+unknown+function	2720	0.986217	1.29973	2720	T18	1.82086	1.80791	0.839255	0.521126	62			4.3e-17			1.2e-08			AATATATTAATATAATTATACATATTTTCGCTTTATATAAAACTTTTCCATGTTTTATAAGAAAATCAAAATTAATAATTTCGCTTTTTTTTTTTTTTTTTTTCTTTTAAAACTACATAAAGTGTATATAATACATATTATATATATATAAATATATATATATATGAATAATTAAAAATATGGCTTGAGTTTTAAAAAAAAAAAAAAAAAAAAAAAAAAAAAATTATATATATGGATAGTATATATATATATATATAATAAAAATGTATAAACTTTCAAATAAAACATAAAAATATATATACATACATATATACAAATATATATAAAATATGTCTACTTTTTTTAATAATTATTCTAAAAACTTTTTCAATACGTTCTTCCTTTTTATTCTGATCATTT…
Pf3D7_09	356053	356337	285	0.178947		PFI0360c	conserved+Plasmodium+protein%2C+unknown+function	321	0.938509	2.90429	321	T36	0.792594	0.747612	2.12688	3.6519	17			3.2e-25						AAAAAAAATTATTTAAATTTTTATAAAATATGAAAAATATTCATATATGTGTGCTATGGTAAAATCCATCACACATCCTTATGACAGATGGGTAATGCAAATATGCATGTTTAAAAAAAAATATTGTGAATTTTAATTTTATTCTGTATTATATATATATATATATATATATATATATATAATATTTATATATGTATATATATTTATATGTGTACATTTCTGAATAAGCCACCATATTTACACACACATCAAAATGTATTAAATTAATATTTAGACTTGTACATA
Pf3D7_09	440457	440863	407	0.176904		PFI0470w	FHA+domain+protein%2C+putative	43	-0.487369	1.222	5448	T18	2.69215	2.40786	1.47015	2.32042	24			8.2e-27						ATTTATTTTTTATGTTATCTACCCTATCTATATTTTTTTTATATCCGTATGATTATAATTACATAGATTGGTACACATTTTTGATTGTACCTAAGAAGCATATATTTATATATATAATAATATATATATATATATATATATTTATTATTTATTTTATTATTTTATTATTTTATTATTTTATTTTTTTTCTTGCTCCAAGACACATTTGGTTGAAATTATTTAAAAAAAGAAAAATTTTTCCAAAAAAACAAGACATCCAAGAAAAGAAAAAAAAAAAAAAAAAAAGAAGAGAAACAACACAAAATAAATAACACCAAATAAATAACACCAAATAAACAACACAAAACAAATAACACAAAATAAATATCACAAAATAAATAACACCAAATAAACAACACA…
Pf3D7_09	509630	509878	249	0.220884		PFI0545w	conserved+Plasmodium+protein%2C+unknown+function	47	0.967111	2.04257	47	T36	1.47167	2.98036	3.22447	3.51423	15			1.2e-60						ATATATTTTGAAAAATACAATGATAATATAAAACCGAAGATATTGATCTCCCAAATGAGATATAAATTAAATGCTTCTCTAATATATCCACATTTTTAGTACTTAAAAATAAATAAACGATATAATTAGAAATAATAATAATATATATATGTATATATATTTGTGGCCATATAAAATCCCCCCACACCCTTACGACCAATATACCGTGATATTTCTTTTCGCTTTATTTTTTTTTTTTTTTTTATATAC
Pf3D7_09	554392	555099	708	0.15113		PFI0610w	conserved+Plasmodium+protein%2C+unknown+function	982	0.950321	1.91681	982	T18	2.30953	2.06016	1.09387	0.39272	31			1.8e-29			1.7e-27			TTCATATTTTCCTATTGTCATATTATTATATATATACAACATTTCTGGATGAATAACACGAAACAAATTAAATAATATATTTATTTCTTATTTTTTTGTTTTCTTTTTAAAATAATGTATATTCATTTGTATACATGTTTATTATATATATATATATATAACAGCAGGAATACTACAAAAAAATAAAATAAAGGTAAATATTATATCATATACATATATAAATCAAAAAAAGGTATACATAAATTAAATATACACATAAATAAATATATTCTATAATGCATATATATATATATATATATATATATATATATAATGGTCTTTTTTTTTTTATTTATTTTTTAAAGATTAATATTCATAGATTAGCATGTGACCTTTTGATTAAATATACGTTTGGGCATT…
Pf3D7_09	698206	699397	1192	0.128356		PFI0820c	RNA+binding+protein%2C+putative	187	0.965692	1.11019	187	T18	1.97535	1.52484	0.86516	1.24036	44			2.1e-47	2.9e-10	8.6e-08		5e-07	7.6e-10	ATATATATATAAAGAATATTAGGGTTAATAATAATGATATCTAAAATAAAAAAAAATATATATAATAAAACAAAAATATTAATAATTATATTAGGTTATAAATATAACGGAAAGGAAGTTTAATATATAATTTGTTAAATGCTACTCAAATTTGTTAAAAGTTTGTTTTTCAGTTTAAGTAATAAGAAGATATTATTATTACTTTTTCTTTTTTTTTTTTTTTTTTCTTTTCTTCAATTCTTGTTTTTTTTCCAATCTCCTTTTAAATCATATTTTTTTATATAAAATATAAATACAGAAAAATTTATATGTGTATGCCATAAAAAAATAGTTATATAATCGTAATATCACCCATATATATATAATAATATGTGTGTTAATCCTTTGTATATATGTTTA…
Pf3D7_09	741852	742164	313	0.185304		PFI0880c	glideosome-associated+protein+50	320	0.915652	3.44931	320	T36	-0.11019	1.35486	2.84214	3.33912	22			1.8e-08						AAAAAATAAATGTATTTATTTATGTAATTATAAATATATATTTAATATTCATGTACAATTTCATGTAATTTATATATAATATGTGTTTAATATTTATGTAGATATAATTCAAGGTTAACCTATAATATATATATATATATATATATATATAATTTAACATAAATATATGAAGTGCGTAGCAAGTTTAAATATTGCCGCGATTTTGATAAATATCACGGACCCTAGTTTTAAATCATTCACAACAATTTTTACATGTATAAATATTAATCACTTTGTCTTTGGAACCATAATATATATGGGTATTTATTTACTT
Pf3D7_09	762853	763259	407	0.2457	RNAzID:4653	PFI0905w	probable+protein%2C+unknown+function	137	0.604988	1.92452	137	T24	0.965028	2.88955	1.18295	1.31556	25			2.4e-40			4.6e-32			TTCGAAGTAAGAAAGAAAATTTAATTTTCTTTATAAATATGGTCGGAATCTGTCGGCATTTTTTCCCAAGTAGTTATATATATATATATATATATATGTATATATTTATATAACTTCTTGAGAAAAATGTTTTCATTCATGGAGCTGTTAACTCGGCGTGAATACAATAACAGGTTGTTTCATTACATACATGAATACGATAGACAAAAACTGGCGAAGATACATTTCAAAAATATTTATATTTTCTGAAATGATATCGAAATTCGATCTGCCTAAAAAAAGAAATTATGAAAATATGTTTTTTCTTTTATAATAGTTAGCACATTTTAAATGAACTATGGTATTTCAGGGCTCAACATATATATATATATATATATATATATGTGAGTGTTTATACTT…
Pf3D7_09	852079	852445	367	0.125341		PFI1020c	inosine-5%27-monophosphate+dehydrogenase	70	0.945066	2.68762	70	T18	4.00818	3.32556	2.60217	1.32056	16			1.1e-84			4.5e-77			TATAAATATATAATCAAATAATTATTTAAAATAAAGAGTAATAAATAAATGAATACACAAATAGACGAAATGATATAATATATATATATATATATATATATATATATATATATATATATATATATGTTTGTGTGTGTGTATAAATATTTCTTTTATTTATTTATTTTTTTTTTTTTTTTGAATTAAAAAACAATGTAGAATTAAAGACCTCATAAAAATAATTATAAATCAATTAAAATGCACATATTCATATAAATAATTATATAATTATATATATATATATATATATTAATTTTTTAGTAGAAGAATGCAACATGGTTTAATAAAATATATAAAGATGTTCATAGTTTTTTTCATCGCTTATTTT
Pf3D7_09	939059	939539	481	0.176715		PFI1130c	DNA-directed+RNA+polymerase+II%2C+putative	31	0.968664	1.40264	31	T24	3.24282	3.37748	3.23843	1.97484	27			7.6e-35						TAAAAATATATATAAGTGTTTGTTTTATTTTGTTTTTATTCAGAAATATAATGTTTATCTGTTTGACATATATGTATACAAAAAAAAAAAATTAACCCATGCTTTTCAAATAAAAAATATATATAAATATAAATATAAATACATATATAAATATATATTTATAATGAAGTAACAAAATTTTCTTAAAATAACATCGGAACAAAAAAAAAAAAAAAAAAAATTATACATATATATATATATATATATATATATGTAATGGTTTATATTATATATATCACTCACTCATTTTGAAATATATTTAATAATACGCTTCTATATGTGTGTCTTCATCAAAGCATACATGTTTGTTTCTTAAAACATATAAAAATTTTACATATGTCTCCCCAGAGAATACATTCA…
Pf3D7_09	1074703	1075688	986	0.168357	RNAzID:4694	PFI1300c	conserved+Plasmodium+protein%2C+unknown+function	217	0.991764	1.50044	876	T36	0.242984	0.957984	1.5798	1.74342	55			1.9e-12						AATTAAAATATACATATATAATTACATTCTTATATATGTGTATATATATTTACTTAACATTTTTTTCTTTTTCTTTTTTCGTTAATTTTAGATATATATAAGGAGTAATAAAAAAGAAAAATATTAATAAAATGAAATGAAAAAATTATATAATGTATATATCTCCTAAAAAGAAAACTAAGACATATATCATATATAATAATAATAATTACTACTATTATTTTTATTATAATTTTTTTTTTTTTTTTTTTGAACTTTTCATTATATATTATCTTAGCATGGGAAAAAAAACTAAAGCTACCTATTCTGTTATTTAAGAGCACAAATATTTCCTTACAAATAAATAAATAAATATAAATATATATATATATATATATTATGTTAAATTGTAAAAAGTAT…
Pf3D7_09	1396100	1396574	475	0.162105		PFI1715w	Plasmodium+exported+protein%2C+unknown+function	4215	0.110733	0.809283	16359	T30	2.55	2.35906	3.05989	2.25061	20			1.9e-17						AAAAATATATATAATAAATACCATATTCGATTATTATTTTGCCTTTTTTTTTTTTTTTTCTGTTGCATGTTTTTATTATGGATATTTATTATTTTATAATATAAATATATATTAGTGTAAAAAATACGCATGTGTACAAATATAATAATATTGTATGTATGTATTCATATAATATATATTTTCAATTTTTTATTGAAAATAAAATATATATATATATATATATATATATTATGATAGAGTCATTCCTCACACACACGCTATATGAATAGTATAAATATATTATATTACTTTATAATATACCACCTTATGATATGCAAGACTATAAATAAAATAAGCTTATATAATAAGATATGCATGCACATGTAAAATGAATAATATATATATATATATATAAATCTA…
Pf3D7_09	1426449	1426655	207	0.154589		PFI1740c	ring-exported+protein+2	808	0.998618	3.47452	808	T18	3.62102	0.694627	0.1465	1.14116	13			2.4e-29			2.3e-29			AAATTTGTATTCACTCATACAAAGATGTGATAAAACTAATTAAATATTATATAAAAAAAGTTGATTCAATATAATGACTGAACATTATAAAAAAAAAAAAAAGAAGCTTAAAATATAAATTTACAATGAAAAAAACATGCGAAAGAATAAAATAAAAAAAAATCCTTTGTCTATATATATTCTACATATAATATATATATATATATA
Pf3D7_09	1426665	1427132	468	0.123932		PFI1740c	ring-exported+protein+2	331	0.979374	4.01244	331	T18	4.43649	1.77268	0.424052	1.44055	20			2.3e-34						ATAAGTATAATTTTATTAATTATGAAATAACATGAAAAATCACTATATTAAAATAATATCTTATATTTTAATTTTACATAAAAATGCAATATGAATTCTTAAAATTCAGAAGTTATGATAACATGAACTAGCTTTTAATTAATAATATATTAATATATATAATGCACTCTATTTAGGGGGAAATATAAAAAAAAAAAAAAAAAAAAGAAAAAAAGAAAAACACCACTATATACAATATACATTACAAATAATTGAAAGAATAAAATAATAAAATAATAAAATAAATAAATATAAGATTAAACATATACATAAATGAAAATAAAAAAAAAAAAAACATAAATATAAATATAAATATACACACATATATATATATATACATATATATATATATATATATAT…
Pf3D7_09	1431827	1432370	544	0.185662	RNAzID:4797	PFI1745c	early+transcribed+membrane+protein+%28ETRAMP%29	692	0.775883	1.96275	692	T18	2.40328	0.609964	0.440523	0.659073	29			5.1e-50						TTCTTTTTTTTTGTATCCTTTTTGACATGCAACCATTCGGGTACAGAAATAAATATATACTTTTTTTTTTTTTTTTTTTTTTTTTTTTGGAGATTTTATGAAGATAGTATTCGAGGAGGATTCAATTCGTAATAAAACAAAAATGAAGAAAATGAAATTGTAGAAATGTTTTATAGGAGAATACATTGTATTCTTATATTGAAGTAGGGAGTATATAAAATTAGATACATTTAAAAATATTATATATATATATATATATATATATATATGTATAATATTTTATTTGATGTTTTTTTTTTTTTTTTTTTATTGGAACAATTATATAAAATCCTTATTAAATTTTGAGCATTTTTATTTAAAATAAAAATTCTATAAGTGTACAACCCTGATTATAAATTT…
Pf3D7_12	235695	236219	525	0.146667		PFL0270c	conserved+Plasmodium+protein%2C+unknown+function	51	0.304467	0.173563	51	T24	2.49649	2.61817	2.44461	2.54667	23			4.7e-75						TCATAATAATACAATTCTACAAATATAAATTATTAAAAAATAATTCTTACAAATTAGTATTATATAAATTACATATACATATATATATATATATATATATATATATATATATATATATATATTAAAATATGGAAATATATAAATATGCGTATGACTAATAATACACCTATATAATACATAAATATATACATACATACATATATATATATATATATATATATATATATATATATATATATAGATCTTATATAAAAATATCGTTAATTTAAATGCATAAATGCATAAATCAGCTACTCATATTTTCATAATATATAATTAAACATAAATAAAATATATTTATATATACAGAATTATATCATGGTGTACTTATTTGTTTATTTCTTTATTCATTTTTTTTTT…
Pf3D7_12	304588	305687	1100	0.134546		PFL0335c	eukaryotic+translation+initiation+factor+5%2C+putative	1765	0.976556	2.02487	1765	T18	2.14354	1.99938	0.83343	0.118679	64			2.3e-23						TATAAATGTGTATACATTTTATTTAATAATATAATGTGTACTTAAAAATTTATATATTTCTTTTCAAGAATGATATATATATATACATATATAAAAATGTAATTTTTATATTCCTTCTATTTCTTCTTCTTTTTTTTTTTTTTTAATTTATATTTTACCTTTTAATAAATGTTATTCCTTATATTTCTTCCTGTACATTATTTTTTATAGGTTATTGTGTTTATACAAATATTCTGTAATTTTATTATTTTATCCACTTTTTAATTTTATTATTTACACATTATTAAACGTCCAAGGTTAAGGGTTAATAATAACACATGTATGTATGTATATATATATATATATATATATATATATATATATATATGTATATATATGTTATGTATTATATTATATTAT…
Pf3D7_12	413796	415379	1584	0.126263		PFL0445w	conserved+Plasmodium+protein%2C+unknown+function	19	-0.422811	0.459209	3322	T24	1.48417	1.87868	1.41947	1.47783	59			1.2e-22			1.3e-18			TTTTACCATTTGAGTATAAAAAAAAAGAAAATGAACCTTTTTTTTTATTTATATTATAAAAAATATAATAAAGCACAAATATATATGTATAATATATTTTTTTATATATATATTATTTATATTATAAATAAATATTATTATAAAATATAATATTATTTATATTTATTTATATACATTTAATAATATATATTATTTCTTAAAATTAAAACACATTTTATTTTATTTTTTTTTTTTTAATACTTAAACATTATTATTATATTTTATATATATATTTTTATAATTTTTTTATTAATATTATATATTTATATAATTTTTTTTATTTTTTCATTTTATTTTATTTTTTTTATGAAATATTTTTATCATTGAAATAAAGAAAAAAAAAAAAAATTTTATATATGT…
Pf3D7_12	594179	594923	745	0.131544		PFL0675c	conserved+Plasmodium+protein%2C+unknown+function	237	0.967955	0.805569	237	T18	3.64604	3.41469	2.8875	2.84047	38									AAAAAAAAATTTTAAATATCACAAAGTATTTTAAATTTATAATAATATATTCATTTTATATTATTTATTTGGCCATTGTTTCTTTTTTTTTTTCTTTTTTTTTTTTTTTAATAACATACATTATTAAAATATATATATATAATATATATGTAAAATTTTATAATATCAATAATATATATTATATATACTCATAAAAACATATATTTATATAATAAAATATAGGAAGCACAAAAAAATAGATTCAATTTAATTATACATTTAAAAAAAGAAGCAAAAAAAAGTAATATAACACATGAACATAAATAAATAAATAAATAAATAAATATATATATATATATATATATATATATATATATATCATATGTAAACCATAAATATAAATAATAAATAAAAATATAA…
Pf3D7_12	598926	599486	561	0.14082		PFL0675c	conserved+Plasmodium+protein%2C+unknown+function	289	0.972202	1.4409	289	T18	2.21015	1.98886	0.964977	0.769258	32									GTCATCTATAAATTATTCTTTTATTTCTTATTATTTGGAAAATTTTTATTCATCTAAATATGCAAATAATGCATAATGTATATATTGAAATATATATATATATATATATATATATATGTATATATTTATGTATTTATTTATTTTTTTTTTTTCTTGTCCTTGATATATAGGTCAATGGGTAATAATATTTCCCAAATATATATTTTACGTAATTAAAAAAATATATAATATATATATAATAAATATATTATATTTTCTTGTTTTTTTTTTGCTATTTGCTCGTTATATATTATGAAGAAGGCCTTAAAAATATATAATCAATTAATTTTATATTTATATCTTTTTACATATATATAATTTTTTTTAACTCTTCATTGTTTCTCCTCGCTTTAAAAAAAA…
