# Supplementary material for: A global transcriptional analysis of Plasmodium falciparum malaria reveals a novel family of telomere-associated lncRNAs
Source: Genome Biol. 2011 Jun 20;12(6):R56. doi: 10.1186/gb-2011-12-6-r56 (PMC3218844; doi:10.1186/gb-2011-12-6-r56)
Supplement: Additional file 8 — Neighboring genes. Nearest gene to each side of lncRNA candidates and gene descriptions. [file gb-2011-12-6-r56-S8.XLS]

## Sheet: 4TP_ncpeaks_200bp_BLASTXfiltere
name	chr	start	stop	nearest neighboring genes	gene description
lincRNA_chr2_1	Pf3D7_02	90364	90872	PFB0090c	RESA-like+protein+with+PHIST+and+DnaJ+domains
	Pf3D7_02	90364	90872	PFB0095c	erythrocyte+membrane+protein+3
lincRNA_chr2_2	Pf3D7_02	98908	99480	PFB0095c	erythrocyte+membrane+protein+3
	Pf3D7_02	98908	99480	PFB0100c	knob-associated+histidine-rich+protein
lincRNA_chr2_3	Pf3D7_02	108948	109314	PFB0100c	knob-associated+histidine-rich+protein
	Pf3D7_02	108948	109314	PFB0105c	Plasmodium+exported+protein+%28PHISTc%29%2C+unknown+function
lincRNA_chr2_4	Pf3D7_02	161261	161889	PFB0160w	ERCC1+nucleotide+excision+repair+protein%2C+putative
	Pf3D7_02	161261	161889	PFB0161c	conserved+Plasmodium+protein%2C+unknown+function
lincRNA_chr2_5	Pf3D7_02	407481	408619	PFB0445c	DEAD+box+helicase%2C+UAP56
	Pf3D7_02	407481	408619	PFB0450w	sec61+gamma+subunit%2C+putative
lincRNA_chr2_6	Pf3D7_02	410525	410755	PFB0450w	sec61+gamma+subunit%2C+putative
	Pf3D7_02	410525	410755	PFB0455w	60S+ribosomal+protein+L37ae%2C+putative
lincRNA_chr2_7	Pf3D7_02	521868	522114	PFB0560w	conserved+Plasmodium+protein%2C+unknown+function
	Pf3D7_02	521868	522114	PFB0570w	SPATR+protein%2C+putative
lincRNA_chr2_8	Pf3D7_02	593316	594090	PFB0660w	conserved+Plasmodium+protein%2C+unknown+function
	Pf3D7_02	593316	594090	PFB0665w	serine%2Fthreonine+protein+kinase%2C+putative
lincRNA_chr2_9	Pf3D7_02	637779	638182	PFB0700c	conserved+Plasmodium+protein%2C+unknown+function
	Pf3D7_02	637779	638182	PFB0705w	conserved+Plasmodium+protein%2C+unknown+function
lincRNA_chr2_10	Pf3D7_02	638799	639127	PFB0700c	conserved+Plasmodium+protein%2C+unknown+function
	Pf3D7_02	638799	639127	PFB0705w	conserved+Plasmodium+protein%2C+unknown+function
lincRNA_chr3_1	Pf3D7_03	128996	129694	PFC0115c	Cytoadherence+linked+asexual+protein+3.2
	Pf3D7_03	128996	129694	PFC0120w	Cytoadherence+linked+asexual+protein+3.1
lincRNA_chr3_2	Pf3D7_03	146103	146672	PFC0130c	conserved+Plasmodium+protein%2C+unknown+function
	Pf3D7_03	146103	146672	PFC0135c	exportin+1%2C+putative
lincRNA_chr4_1	Pf3D7_04	8254	12006	PFD0005w	erythrocyte+membrane+protein+1%2C+PfEMP1
	Pf3D7_04	8254	12006	----------	----------
lincRNA_chr4_2	Pf3D7_04	156608	157411	PFD0115c	Plasmodium+exported+protein%2C+unknown+function
	Pf3D7_04	156608	157411	PFD0120w	rifin, pseudogene
lincRNA_chr4_3	Pf3D7_04	221362	222522	PFD0185c	conserved+Plasmodium+protein%2C+unknown+function
	Pf3D7_04	221362	222522	PFD0190w	SET+domain+protein%2C+putative
lincRNA_chr4_4	Pf3D7_04	465979	466243	PFD0480w	conserved+Plasmodium+protein%2C+unknown+function
	Pf3D7_04	465979	466243	PFD0485w	conserved+Plasmodium+protein%2C+unknown+function
lincRNA_chr4_5	Pf3D7_04	654078	654348	PFD0690c	conserved+Plasmodium+membrane+protein%2C+unknown+function
	Pf3D7_04	654078	654348	PFD0692c	calmodulin-like+protein
lincRNA_chr4_6	Pf3D7_04	707195	708303	PFD0770c	60S+ribosomal+protein+L15%2C+putative
	Pf3D7_04	707195	708303	PFD0775c	RNA+binding+protein%2C+putative
lincRNA_chr4_7	Pf3D7_04	735375	735781	PFD0807c	PfMNL-2+CISD1-like+iron-sulfur+protein%2C+putative
	Pf3D7_04	735375	735781	PFD0810w	small+GTP-binding+protein+sar1
lincRNA_chr4_8	Pf3D7_04	830465	833119	PFD0885c	conserved+Plasmodium+protein%2C+unknown+function
	Pf3D7_04	830465	833119	PFD0890w	conserved+Plasmodium+protein%2C+unknown+function
lincRNA_chr4_9	Pf3D7_04	1055726	1055949	PFD1095w	BSD+domain%2C+putative
	Pf3D7_04	1055726	1055949	PFD1100c	conserved+Plasmodium+protein%2C+unknown+function
lincRNA_chr4_10	Pf3D7_04	1074520	1075252	PFD1115c	conserved+Plasmodium+protein%2C+unknown+function
	Pf3D7_04	1074520	1075252	PFD1120c	early+transcribed+membrane+protein+4%2C+ETRAMP4
lincRNA_chr4_11	Pf3D7_04	1119682	1120248	PFD1170c	Plasmodium+exported+protein+%28PHISTb%29%2C+unknown+function
	Pf3D7_04	1119682	1120248	PFD1175w	Serine%2FThreonine+protein+kinase%2C+FIKK+family
lincRNA_chr5_1	Pf3D7_05	1002403	1002926	PFE1195w	karyopherin+beta
	Pf3D7_05	1002403	1002926	PFE1200w	conserved+Plasmodium+protein%2C+unknown+function
lincRNA_chr5_2	Pf3D7_05	1018995	1019384	PFE1225w	organelle+ribosomal+protein+L7%2FL12+precursor%2C+putative
	Pf3D7_05	1018995	1019384	PFE1230c	Mitochondrial+import+receptor+subunit%2C+putative+%28TOM22%29
lincRNA_chr5_3	Pf3D7_05	1162996	1163395	PFE1400c	beta+adaptin+protein%2C+putative
	Pf3D7_05	1162996	1163395	PFE1405c	eukaryotic+translation+initiation+factor+3%2C+subunit+6%2C+putative
lincRNA_chr5_4	Pf3D7_05	1170633	1171342	PFE1410c	conserved+Plasmodium+protein%2C+unknown+function
	Pf3D7_05	1170633	1171342	PFE1415w	cell+cycle+regulator+with+zn-finger+domain%2C+putative
lincRNA_chr5_5	Pf3D7_05	1224183	1224589	PFE1490c	RING+zinc+finger+protein%2C+putative
	Pf3D7_05	1224183	1224589	PFE1500c	conserved+Plasmodium+protein%2C+unknown+function
lincRNA_chr7_1	Pf3D7_07	91404	92007	MAL7P1.227	stevor
	Pf3D7_07	91404	92007	MAL7P1.230	hypothetical+protein%2C+pseudogene
lincRNA_chr7_2	Pf3D7_07	97857	98495	MAL7P1.230	hypothetical+protein%2C+pseudogene
	Pf3D7_07	97857	98495	MAL7P1.231	histidine+rich+protein+II
lincRNA_chr7_3	Pf3D7_07	105724	106082	MAL7P1.231	histidine+rich+protein+II
	Pf3D7_07	105724	106082	MAL7P1.228	Heat+Shock+70+KDa+Protein%2C+%28HSP70%29
lincRNA_chr7_4	Pf3D7_07	159485	159827	PF07_0007	conserved+Plasmodium+protein%2C+unknown+function
	Pf3D7_07	159485	159827	PF07_0008	Plasmodium+exported+protein%2C+unknown+function
lincRNA_chr7_5	Pf3D7_07	271123	271401	MAL7P1.18	serine%2Fthreonine+protein+kinase%2C+putative
	Pf3D7_07	271123	271401	MAL7P1.19	ubiquitin+transferase%2C+putative
lincRNA_chr7_6	Pf3D7_07	340595	340821	MAL7P1.201	RNA+helicase%2C+putative
	Pf3D7_07	340595	340821	MAL7P1.300	40S+ribosomal+protein+S29%2C+putative
lincRNA_chr7_7	Pf3D7_07	370441	370752	MAL7P1.204	conserved+Plasmodium+protein%2C+unknown+function
	Pf3D7_07	370441	370752	MAL7P1.205	conserved+Plasmodium+protein%2C+unknown+function
lincRNA_chr7_8	Pf3D7_07	440174	440588	PF07_0029	heat+shock+protein+86
	Pf3D7_07	440174	440588	PF07_0030	heat+shock+protein+86+family+protein
lincRNA_chr7_9	Pf3D7_07	1147335	1148031	MAL7_28Sa%3ArRNA	MAL7_28Sa%3ArRNA
	Pf3D7_07	1147335	1148031	PF07_0107	Plasmodium+exported+protein%2C+unknown+function
lincRNA_chr9_1	Pf3D7_09	151334	151676	PFI0160w	conserved+Plasmodium+membrane+protein%2C+unknown+function
	Pf3D7_09	151334	151676	PFI0165c	DEAD%2FDEAH+box+helicase%2C+putative
lincRNA_chr9_2	Pf3D7_09	275014	275478	PFI0265c	RhopH3
	Pf3D7_09	275014	275478	PFI0270w	conserved+Plasmodium+protein%2C+unknown+function
lincRNA_chr9_3	Pf3D7_09	324073	325747	PFI0325c	conserved+Plasmodium+protein%2C+unknown+function
	Pf3D7_09	324073	325747	PFI0328c	conserved+Plasmodium+protein%2C+unknown+function
lincRNA_chr9_4	Pf3D7_09	326059	327734	PFI0325c	conserved+Plasmodium+protein%2C+unknown+function
	Pf3D7_09	326059	327734	PFI0328c	conserved+Plasmodium+protein%2C+unknown+function
lincRNA_chr9_5	Pf3D7_09	356053	356337	PFI0355c	ATP-dependent+heat+shock+protein%2C+putative
	Pf3D7_09	356053	356337	PFI0360c	conserved+Plasmodium+protein%2C+unknown+function
lincRNA_chr9_6	Pf3D7_09	440457	440863	PFI0465c	conserved+Plasmodium+protein%2C+unknown+function
	Pf3D7_09	440457	440863	PFI0470w	FHA+domain+protein%2C+putative
lincRNA_chr9_7	Pf3D7_09	509630	509878	PFI0540w	conserved+Plasmodium+protein%2C+unknown+function
	Pf3D7_09	509630	509878	PFI0545w	conserved+Plasmodium+protein%2C+unknown+function
lincRNA_chr9_8	Pf3D7_09	554392	555099	PFI0605c	conserved+Plasmodium+protein%2C+unknown+function
	Pf3D7_09	554392	555099	PFI0610w	conserved+Plasmodium+protein%2C+unknown+function
lincRNA_chr9_9	Pf3D7_09	698206	699397	PFI0820c	RNA+binding+protein%2C+putative
	Pf3D7_09	698206	699397	PFI0823w	conserved+Plasmodium+protein%2C+unknown+function
lincRNA_chr9_10	Pf3D7_09	741852	742164	PFI0875w	Heat+shock+protein+70+%28HSP70%29+homologue
	Pf3D7_09	741852	742164	PFI0880c	glideosome-associated+protein+50
lincRNA_chr9_11	Pf3D7_09	762853	763259	PFI0905w	probable+protein%2C+unknown+function
	Pf3D7_09	762853	763259	PFI0910w	DNA+helicase%2C+putative
lincRNA_chr9_12	Pf3D7_09	852079	852445	PFI1015w	conserved+Plasmodium+protein%2C+unknown+function
	Pf3D7_09	852079	852445	PFI1020c	inosine-5%27-monophosphate+dehydrogenase
lincRNA_chr9_13	Pf3D7_09	939059	939539	PFI1125c	3-oxoacyl-%28acyl-carrier+protein%29+reductase
	Pf3D7_09	939059	939539	PFI1130c	DNA-directed+RNA+polymerase+II%2C+putative
lincRNA_chr9_14	Pf3D7_09	1074703	1075688	PFI1295c	monocarboxylate+transporter%2C+putative
	Pf3D7_09	1074703	1075688	PFI1300c	conserved+Plasmodium+protein%2C+unknown+function
lincRNA_chr9_15	Pf3D7_09	1396100	1396574	PFI1710w	cytoadherence-linked+protein
	Pf3D7_09	1396100	1396574	PFI1715w	Plasmodium+exported+protein%2C+unknown+function
lincRNA_chr9_16	Pf3D7_09	1426449	1426655	PFI1735c	ring-exported+protein+1
	Pf3D7_09	1426449	1426655	PFI1740c-b	ring-exported+protein+2
lincRNA_chr9_17	Pf3D7_09	1426665	1427132	PFI1735c	ring-exported+protein+1
	Pf3D7_09	1426665	1427132	PFI1740c-b	ring-exported+protein+2
lincRNA_chr9_18	Pf3D7_09	1431827	1432370	PFI1745c	early+transcribed+membrane+protein+%28ETRAMP%29
	Pf3D7_09	1431827	1432370	PFI1750c	Plasmodium+exported+protein+%28hyp11%29%2C+unknown+function
lincRNA_chr12_1	Pf3D7_12	235695	236219	PFL0270c	conserved+Plasmodium+protein%2C+unknown+function
	Pf3D7_12	235695	236219	PFL0275w	conserved+Plasmodium+protein%2C+unknown+function
lincRNA_chr12_2	Pf3D7_12	304588	305687	PFL0335c	eukaryotic+translation+initiation+factor+5%2C+putative
	Pf3D7_12	304588	305687	PFL0340w	conserved+Plasmodium+protein%2C+unknown+function
lincRNA_chr12_3	Pf3D7_12	413796	415379	PFL0440c	erythrocyte+membrane+protein+pfemp3%2C+putative
	Pf3D7_12	413796	415379	PFL0445w	conserved+Plasmodium+protein%2C+unknown+function
lincRNA_chr12_4	Pf3D7_12	594179	594923	PFL0670c	bifunctional+aminoacyl-tRNA+synthetase%2C+putative
	Pf3D7_12	594179	594923	PFL0675c	conserved+Plasmodium+protein%2C+unknown+function
lincRNA_chr12_5	Pf3D7_12	598926	599486	PFL0675c	conserved+Plasmodium+protein%2C+unknown+function
	Pf3D7_12	598926	599486	PFL0680c	conserved+Plasmodium+protein%2C+unknown+function
