# Supplementary material for: A global transcriptional analysis of Plasmodium falciparum malaria reveals a novel family of telomere-associated lncRNAs
Source: Genome Biol. 2011 Jun 20;12(6):R56. doi: 10.1186/gb-2011-12-6-r56 (PMC3218844; doi:10.1186/gb-2011-12-6-r56)
Supplement: Additional file 11 — qRT-PCR and RACE primers. A table of primer sequences used in this study. Gene-specific lncRNA-TARE/PfSip2 (PFF0200c) qRT-PCR primer sequences and family-specific lncRNA-TARE RACE primer sequences. [file gb-2011-12-6-r56-S11.XLS]

## Sheet: Additional_File_11.txt
target	sequence
lncRNA-TARE-1L_F	ATAACCGTACTACTTCCT
lncRNA-TARE-1L_R	CATCATATTATGTTGAAGCTA
lncRNA-TARE-2R_F	ACTTACGAACTAAGGAAA
lncRNA-TARE-2R_R	AATGATGATGATTTGGG
lncRNA-TARE-3L_F	TACTACTTCCTAGCAACA
lncRNA-TARE-3L_R	CATGAAATAGAATATGGGTTAA
lncRNA-TARE-3R_F	TTTGTTTGCATTATGTGTT
lncRNA-TARE-3R_R	AACCATTTAGTCCAATCAA
lncRNA-TARE-4L_F	AATTTACCCATTTTTCAAA
lncRNA-TARE-4L_R	AAGTACTCGTGGCAAT
lncRNA-TARE-4R_F	ACTTCTAACTATCAGATTCAT
lncRNA-TARE-4R_R	AACCATATCATCATTAAGAAC
lncRNA-TARE-6R_F	TTTCCTAAAAAATTTGGTCCAT
lncRNA-TARE-6R_R	CGTGGCAATTAGGTGAA
lncRNA-TARE-7L_F	GGGTAGTACCATAAGTTT
lncRNA-TARE-7L_R	TACAACTAACCTAACTAAC
lncRNA-TARE-7R_F	AACTGGAGGAATAAATTCT
lncRNA-TARE-7R_R	GTTGTTCGGAAGTAGTAA
lncRNA-TARE-8R_F	TCTAACTATCACATTCATATCT
lncRNA-TARE-8R_R	CATCTACAACATCATCAATG
lncRNA-TARE-9L_F	GTGTGTTTGTTTGGGGGTAG
lncRNA-TARE-9L_R	AACTAAGCCAACTAACAACATCAA
lncRNA-TARE-9R_F	ATGGTCACTTACAAACTAAT
lncRNA-TARE-9R_R	GTGTGTTTTGGGGTTAA
lncRNA-TARE-10L_F	TTCTAATACTACTACTTCATGT
lncRNA-TARE-10L_R	GTGGTAAATAATGGAGGAA
lncRNA-TARE-11L_F	TGTGAAGGGGTATTAC
lncRNA-TARE-11L_R	AATTGGTGAACTATGAC
lncRNA-TARE-12L_F	TTAGTTCTACCCGTTTG
lncRNA-TARE-12L_R	CACATCAAGCAGACAT
PfSip2_F	GTACCATTAAATTCACGTAAGG
PfSip2_R	TATTATTATTCTCCATACCATCCC
5'-RACE-outer	CACTAAGGTTCAAGGTTCTC
5'-RACE-inner	GATGTTGTAGATGATGTCGTT
3'-RACE	GAGAACCTTGAACCTTAGTG
