# Supplementary material for: A global transcriptional analysis of Plasmodium falciparum malaria reveals a novel family of telomere-associated lncRNAs
Source: Genome Biol. 2011 Jun 20;12(6):R56. doi: 10.1186/gb-2011-12-6-r56 (PMC3218844; doi:10.1186/gb-2011-12-6-r56)
Supplement: Additional file 12 — RACE syntenic transcript coordinates. Original chromosome and syntenic coordinates on the left end of chromosome 4 for each sequenced RACE product. [file gb-2011-12-6-r56-S12.XLS]

## Sheet: Additional_file_14s.txt
3' RACE products
original chromosome (any ambiguities are noted)	syntenic coordinates on chromosome four
2 right	8156
5 left or 13 left	8156
4 left or 6 right	8209
9 right	8210
4 left or 6 right	8213
5 left or 13 left	8221
8 left	8221
12 left	8221
2 right	8221
9 right	8221
1 left	8221
1 left	8221
4 left or 6 right	8221
9 right	8221
1 left	9821
4 left or 6 right	9821
5 left or 13 left	9821
3 right	9821
7 right	9821
7 right	9821
7 left	9821
2 right	9821
9 right	9826
4 left or 6 right	9875
3 right	9958
3 right	10022
12 left	10050
5' RACE products
original chromosome (any ambiguities are noted)	syntenic coordinates on chromosome four
3 left	11278
3 left	11278
3 left	11278
3 left	11278
3 left	11278
3 left	11278
3 left	11278
3 left	11278
3 left	11278
3 left	11278
